# Supplementary material for: An invisible ubiquitin conformation is required for efficient phosphorylation by PINK1
Source: EMBO J. 2017 Nov 13;36(24):3555–72. doi: 10.15252/embj.201797876 (PMC5730886; doi:10.15252/embj.201797876)
Supplement: Supplementary file 4 — Source Data for Figure 2 [file EMBJ-36-3555-s003.xlsx]

## Sheet: Assignments L67S Ub, TVLN Ub
Residue Number	Ub L67S				Ub T66V/L67N				pUb T66V/L67N
	Assignment	15N	1H		Assignment	15N	1H		Assignment	15N	1H
1
2	Q2N-HN	122.706	8.706		Q2N-HN	122.6	8.723		Q2N-HN	123.036	8.78
3	I3N-HN	116.501	8.357		I3N-HN	116.84	8.391		I3N-HN	117.081	8.402
4	F4N-HN	120.657	8.349						F4N-HN	121.081	8.255
5	V5N-HN	122.391	9.153		V5N-HN	122.706	9.184		V5N-HN	122.531	9.168
6	K6N-HN	128.021	9.048		K6N-HN	128.331	8.937		K6N-HN	127.962	8.966
7	T7N-HN	114.386	8.625		T7N-HN	114.741	8.633		T7N-HN	114.344	8.593
8	L8N-HN	120.466	8.887		L8N-HN	120.449	8.867		L8N-HN	120.515	8.889
9
10	G10N-HN	109.259	7.746		G10N-HN	109.28	7.722		G10N-HN	109.279	7.72
11	K11N-HN	121.565	7.199		K11N-HN	121.467	7.174		K11N-HN	121.506	7.18
12	T12N-HN	120.261	8.584		T12N-HN	120.394	8.547		T12N-HN	120.188	8.567
13	I13N-HN	126.701	9.46		I13N-HN	126.542	9.408		I13N-HN	126.654	9.406
14	T14N-HN	120.227	8.524		T14N-HN	120.235	8.59		T14N-HN	120.349	8.539
15	L15N-HN	124.389	8.567		L15N-HN	124.501	8.517		L15N-HN	124.451	8.582
16	E16N-HN	123.03	8.152		E16N-HN	123.162	8.157		E16N-HN	122.983	8.14
17	V17N-HN	117.61	8.708		V17N-HN	117.434	8.677		V17N-HN	117.376	8.685
18	E18N-HN	119.082	8.544		E18N-HN	119.023	8.516		E18N-HN	119.061	8.506
19
20	S20N-HN	104.046	7.028		S20N-HN	103.943	7.003		S20N-HN	103.976	7.011
21	D21N-HN	124.07	8.028		D21N-HN	123.985	7.996		D21N-HN	124.028	8.016
22	T22N-HN	109.252	7.868		T22N-HN	109.308	7.861		T22N-HN	109.41	7.864
23	I23N-HN	121.54	8.531		I23N-HN	121.387	8.478		I23N-HN	121.465	8.5
24
25	N25N-HN	121.562	7.897		N25N-HN	121.614	7.879		N25N-HN	121.609	7.896
26	V26N-HN	122.364	8.084		V26N-HN	122.232	8.031		V26N-HN	122.31	8.055
27	K27N-HN	118.984	8.566		K27N-HN	118.842	8.545		K27N-HN	118.818	8.534
28	A28N-HN	123.656	7.953		A28N-HN	123.614	7.947		A28N-HN	123.628	7.958
29	K29N-HN	120.265	7.799		K29N-HN	120.146	7.755		K29N-HN	120.217	7.782
30	I30N-HN	121.483	8.246		I30N-HN	121.316	8.179		I30N-HN	121.359	8.184
31	Q31N-HN	123.749	8.549		Q31N-HN	123.758	8.535		Q31N-HN	123.757	8.538
32	D32N-HN	119.788	7.911		D32N-HN	119.743	7.91		D32N-HN	119.776	7.931
33	K33N-HN	115.704	7.372		K33N-HN	115.622	7.332		K33N-HN	115.601	7.332
34	E34N-HN	114.261	8.729		E34N-HN	114.206	8.694		E34N-HN	114.224	8.685
35	G35N-HN	108.782	8.443		G35N-HN	108.848	8.426		G35N-HN	108.87	8.437
36	I36N-HN	120.37	6.113		I36N-HN	120.331	6.082		I36N-HN	120.369	6.082
37
38
39	D39N-HN	113.684	8.51		D39N-HN	113.779	8.538		D39N-HN	113.627	8.493
40	Q40N-HN	116.741	7.794		Q40N-HN	116.666	7.771		Q40N-HN	116.675	7.77
41	Q41N-HN	118.014	7.358		Q41N-HN	117.987	7.323		Q41N-HN	117.973	7.331
42	R42N-HN	123.023	8.644		R42N-HN	123.069	8.614		R42N-HN	123.048	8.608
43	L43N-HN	124.494	8.781		L43N-HN	124.634	8.805		L43N-HN	124.549	8.783
44	I44N-HN	123.809	9.141		I44N-HN	123.702	9.104		I44N-HN	123.727	9.106
45	F45N-HN	126.24	8.917		F45N-HN	126.431	8.904		F45N-HN	126.362	8.893
46	A46N-NH	102.791	8.858		A46N-HN	102.868	8.937		A46N-HN	102.817	8.886
47	G47N-HN	102.638	8.089		G47N-HN	102.558	8.072		G47N-HN	102.55	8.087
48	K48N-HN	122.09	7.929		K48N-HN	122.122	7.923		K48N-HN	122.12	7.93
49	Q49N-HN	123.232	8.635		Q49N-HN	123.441	8.618		Q49N-HN	123.377	8.612
50	L50N-HN	126.367	8.622		L50N-HN	126.254	8.59		L50N-HN	126.316	8.59
51	E51N-HN	123.066	8.192		E51N-HN	122.947	8.169		E51N-HN	122.963	8.167
52	D52N-HN	120.922	8.133		D52N-HN	120.772	8.11		D52N-HN	120.813	8.115
53
54	R54N-HN	119.517	7.467		R54N-HN	119.425	7.425		R54N-HN	119.44	7.435
55	T55N-HN	109.044	8.83		T55N-HN	109.222	8.804		T55N-HN	109.252	8.803
56	L56N-HN	118.787	8.101		L56N-HN	118.942	8.087		L56N-HN	119.104	8.108
57	S57N-HN	113.83	8.522		S57N-HN	113.618	8.493		S57N-HN	113.865	8.556
58	D58N-HN	124.463	7.86		D58N-HN	124.198	7.816		D58N-HN	124.121	7.829
59	Y59N-HN	116.756	7.395		Y59N-HN	116.882	7.403		Y59N-HN	116.803	7.398
60	N60N-HN	114.733	8.127		N60N-HN	114.766	8.109		N60N-HN	115.011	8.116
61	I61N-HN	120.114	7.302		I61N-HN	120.069	7.161		I61N-HN	119.656	7.25
62	Q62N-HN	120.922	8.324		Q62N-HN	121.753	8.157		Q62N-HN	119.633	8.535
63	K63N-HN	119.675	7.947		K63N-HN	120.041	8.218		K63N-HN	119.582	7.854
64	E64N-HN	118.602	8.221		E64N-HN	117.611	8.364		E64N-HN	119.156	8.209
65	S65N-NH	116.172	8.172		S65N-HN	115.103	7.828		S65N-HN	116.194	8.479
66					V66N-HN	120.534	8.196		V66N-HN	120.765	8.386
67	S67N-HN	119.647	8.32		N67N-HN	123.427	8.482		N67N-HN	122.353	8.284
68	H68N-HN	120.591	8.269		H68N-HN	120.317	8.404		H68N-HN	118.942	8.244
69	L69N-HN	122.284	9.078		L69N-HN	122.821	9.167		L69N-HN	122.01	9.062
70	V70N-HN	122.825	9.142		V70N-HN	122.476	9.056		V70N-HN	122.646	9.071
71	L71N-HN	127.497	8.262		L71N-HN	127.334	8.245		L71N-HN	127.342	8.239
72	R72N-HN	126.483	9.126		R72N-HN	126.414	9.109		R72N-HN	126.528	9.109
73	L73N-HN	120.772	8.399		L73N-HN	120.672	8.384		L73N-HN	120.135	8.433
74	R74N-HN	123.279	8.521		R74N-HN	123.4	8.5		R74N-HN	123.387	8.504
75
76	G76N-HN	115.217	7.859		G76N-HN	115.154	7.845		G76N-HN	115.161	7.849

## Sheet: Legend
Source data reporting chemical shift values for Figure 2 C/G/H
