# Supplementary material for: An invisible ubiquitin conformation is required for efficient phosphorylation by PINK1
Source: EMBO J. 2017 Nov 13;36(24):3555–72. doi: 10.15252/embj.201797876 (PMC5730886; doi:10.15252/embj.201797876)
Supplement: Supplementary file 5 — Source Data for Figure 4 [file EMBJ-36-3555-s004.xlsx]

## Sheet: Assignments F4A Ub, L71Y Ub
Residue Number	Ub L71Y				pUb L71Y				Ub F4A				pUb F4A CR				pUb F4A 'common'
	Assignment	15N	1H		Assignment	15N	1H		Assignment	15N	1H		Assignment	15N	1H		Assignment	15N	1H
1
2	Q2N-HN	123.03	8.878		Q2N-HN	122.947	8.815		Q2N-HN	123.667	8.861		Q2nN-HN	122.951	8.694		Q2mN-HN	123.457	8.803
3	I3N-HN	115.188	8.247		I3N-HN	114.989	8.222		I3N-HN	115.799	8.443		I3nN-HN	117.867	8.72		I3mN-HN	116.239	8.475
4	F4N-HN	118.7	8.549		F4N-HN	118.464	8.285		A4N-HN	123.254	8.394		A4nN-HN	127.345	8.373		A4mN-HN	123.963	8.281
5	V5N-HN	121.392	9.242		V5N-HN	121.133	9.211		V5N-HN	120.48	8.979		V5nN-HN	123.535	9.193		V5mN-HN	120.713	8.955
6	K6N-HN	128.205	8.929		K6N-HN	128.15	8.891		K6N-HN	127.534	8.878		K6nN-HN	128.152	8.725		K6mN-HN	127.561	8.768
7	T7N-HN	115.781	8.774		T7N-HN	115.749	8.765		T7N-HN	115.011	8.629		T7nN-HN	115.213	8.618
8	L8N-HN	121.178	8.863		L8N-HN	121.19	8.821		L8N-HN	121.501	9.067		L8nN-HN	120.491	8.876		L8mN-HN	121.473	9.035
9	T9N-HN	106.256	7.593		T9N-HN	106.279	7.609										T9mN-HN	105.908	7.569
10	G10N-HN	109.43	7.798		G10N-HN	109.417	7.808		G10N-HN	109.352	7.771		G10nN-HN	109.331	7.724		G10mN-HN	109.387	7.772
11	K11N-HN	122.066	7.207		K11N-HN	122.168	7.219		K11N-HN	122.015	7.223		K11nN-HN	121.401	7.155		K11mN-HN	122.007	7.223
12	T12N-HN	120.752	8.581		T12N-HN	120.892	8.581		T12N-HN	120.619	8.554		T12nN-HN	120.107	8.554		T12mN-HN	120.565	8.553
13	I13N-HN	127.95	9.529		I13N-HN	128.067	9.546		I13N-HN	127.763	9.379		I13nN-HN	126.57	9.18		I13mN-HN	127.7	9.363
14	T14N-HN	121.779	8.672		T14N-HN	121.54	8.657		T14N-HN	120.407	8.534		T14nN-HN	119.704	8.49		T14nN-HN	119.704	8.49
15	L15N-HN	125.258	8.673		L15N-HN	125.049	8.617		L15N-HN	123.981	8.605		L15nN-HN	123.881	8.74		L15nN-HN	123.881	8.74
16	E16N-HN	122.694	8.07		E16N-HN	122.7	8.055		E16N-HN	122.612	8.108		E16nN-HN	122.876	8.267
17	V17N-HN	117.645	8.869		V17N-HN	117.713	8.888		V17N-HN	117.938	8.922		V17nN-HN	117.412	8.489		V17mN-HN	117.925	8.892
18	E18N-HN	119.403	8.597		E18N-HN	119.274	8.549		E18N-HN	119.456	8.624		E18nN-HN	120.068	8.596		E18mN-HN	119.406	8.571
19
20	S20N-HN	103.525	6.971		S20N-HN	103.469	6.958		S20N-HN	103.534	6.984		S20nN-HN	104.258	7.034		S20mN-HN	103.647	6.981
21	D21N-HN	124.016	7.992		D21N-HN	124.129	8.022		D21N-HN	124.056	8.012		D21nN-HN	123.868	7.935		D21mN-HN	124.088	8.033
22	T22N-HN	109.044	7.813		T22N-HN	109.119	7.81		T22N-HN	109.078	7.814		T22nN-HN	109.394	7.93		T22mN-HN	109.251	7.826
23	I23N-HN	121.39	8.475		I23N-HN	121.623	8.527		I23N-HN	121.413	8.449		I23nN-HN	121.246	8.415		I23mN-HN	121.648	8.492
24													E24nN-HN	121.243	9.982
25	N25N-HN	121.477	7.86		N25N-HN	121.319	7.859		N25N-HN	121.411	7.869		N25nN-HN	121.329	7.89
26	V26N-HN	122.304	8.045		V26N-HN	122.381	8.102		V26N-HN	122.297	8.042		V26nN-HN	122.117	8.017		V26mN-HN	122.358	8.094
27	K27N-HN	119.036	8.526		K27N-HN	119.035	8.53		K27N-HN	119.028	8.47		K27nN-HN	118.589	8.481		K27mN-HN	118.955	8.468
28	A28N-HN	123.617	7.915		A28N-HN	123.656	7.891		A28N-HN	123.415	7.909		A28nN-HN	123.451	7.952		A28mN-HN	123.436	7.9
29	K29N-HN	120.229	7.766		K29N-HN	120.329	7.806		K29N-HN	120.358	7.803		K29nN-HN	120.071	7.764		K29mN-HN	120.408	7.843
30	I30N-HN	121.36	8.223		I30N-HN	121.513	8.253		I30N-HN	121.513	8.216		I30nN-HN	121.194	8.155		I30mN-HN	121.694	8.239
31	Q31N-HN	123.55	8.493		Q31N-HN	123.559	8.483		Q31N-HN	123.6	8.476		Q31nN-HN	123.652	8.54		Q31mN-HN	123.597	8.466
32	D32N-HN	119.759	7.906		D32N-HN	119.766	7.915		D32N-HN	119.955	7.986		D32nN-HN	119.793	7.915		D32mN-HN	119.954	7.998
33	K33N-HN	115.634	7.336		K33N-HN	115.655	7.331		K33N-HN	115.753	7.402		K33nN-HN	115.575	7.34		K33mN-HN	115.778	7.405
34	E34N-HN	114.702	8.66		E34N-HN	114.64	8.657		E34N-HN	114.401	8.641		E34nN-HN	114.39	8.654
35	G35N-HN	108.683	8.42		G35N-HN	108.672	8.417		G35N-HN	108.976	8.413		G35nN-HN	108.85	8.445		G35mN-HN	108.933	8.41
36	I36N-HN	120.319	6.114		I36N-HN	120.325	6.101		I36N-HN	120.547	6.088		I36nN-HN	120.352	6.085
37
38
39	D39N-HN	113.598	8.468		D39N-HN	113.57	8.468		D39N-HN	113.79	8.47		D39nN-HN	113.621	8.495		D39mN-HN	113.642	8.464
40	Q40N-HN	116.847	7.783		Q40N-HN	116.915	7.788		Q40N-HN	116.961	7.743		Q40nN-HN	116.655	7.765		Q40mN-HN	116.985	7.757
41	Q41N-HN	118.53	7.399		Q41N-HN	118.493	7.399		Q41N-HN	118.043	7.411		Q41nN-HN	117.9	7.308		Q41mN-HN	118.001	7.408
42	R42N-HN	123.206	8.417		R42N-HN	123.094	8.423		R42N-HN	123.153	8.436		R42nN-HN	122.949	8.588		R42mN-HN	123.027	8.442
43	L43N-HN	124.762	8.765		L43N-HN	125.009	8.726		L43N-HN	124.521	8.722		L43nN-HN	124.43	8.789		L43mN-HN	124.539	8.671
44	I44N-HN	122.411	9.093		I44N-HN	122.87	9.196		I44N-HN	122.632	9.087		I44nN-HN	123.624	9.112		I44mN-HN	123.102	9.148
45	F45N-HN	125.068	8.779		F45N-HN	125.23	8.771		F45N-HN	124.9	8.763		F45nN-HN	127.354	8.965		F45mN-HN	125.317	8.759
46	A46N-HN	133.12	8.942		A46N-HN	132.963	8.88		A46N-HN	103.137	8.951		A46nN-HN	102.983	8.965		A46mN-HN	103.006	8.938
47	G47N-HN	102.56	8.028		G47N-HN	102.448	8.085		G47N-HN	102.586	8.04		G47nN-HN	102.558	7.982		G47mN-HN	102.524	8.124
48	K48N-HN	122.111	7.904		K48N-HN	122.008	7.928		K48N-HN	122.09	7.896		K48nN-HN	122.285	7.964		K48mN-HN	122.102	7.926
49	Q49N-HN	123.257	8.582		Q49N-HN	122.693	8.566		Q49N-HN	123.829	8.553		Q49nN-HN	123.738	8.665		Q49mN-HN	122.631	8.568
50	L50N-HN	125.633	8.483		L50N-HN	125.758	8.528		L50N-HN	125.835	8.521		L50nN-HN	126.243	8.62		L50mN-HN	126.144	8.569
51	E51N-HN	123.259	8.337		E51N-HN	123.347	8.322		E51N-HN	123.262	8.318		E51nN-HN	122.905	8.12
52	D52N-HN	120.559	8.112		D52N-HN	120.73	8.134		D52N-HN	120.645	8.117		D52nN-HN	121.002	8.133
53
54	R54N-HN	119.497	7.401		R54N-HN	119.493	7.384		R54N-HN	119.537	7.426		R54nN-HN	119.267	7.429
55	T55N-HN	108.926	8.773		T55N-HN	108.859	8.775		T55N-HN	108.841	8.754		T55nN-HN	109.698	8.713		T55mN-HN	108.911	8.742
56	L56N-HN	118.121	8.086		L56N-HN	118.207	8.03		L56N-HN	118.245	8.097		L56nN-HN	119.642	8.189		L56mN-HN	118.602	8.061
57	S57N-HN	113.529	8.406		S57N-HN	113.169	8.391		S57N-HN	113.536	8.48		S57nN-HN	112.783	8.372		S57mN-HN	113.246	8.469
58	D58N-HN	124.659	7.875		D58N-HN	124.729	7.89		D58N-HN	124.574	7.869		D58nN-HN	122.685	7.724		D58mN-HN	124.435	7.88
59	Y59N-HN	115.877	7.192		Y59N-HN	115.882	7.182		Y59N-HN	115.913	7.216		Y59nN-HN	116.057	7.419		Y59mN-HN	116.111	7.258
60	N60N-HN	115.996	8.086		N60N-HN	115.95	8.045		N60N-HN	115.895	8.087		N60nN-HN	116.924	8.073		N60mN-HN	116.104	8.072
61	I61N-HN	119.029	7.183		I61N-HN	119.478	7.066		I61N-HN	119.128	7.167		I61nN-HN	119.552	7.643		I61mN-HN	119.243	7.146
62	Q62N-HN	125.05	7.567		Q62N-HN	125.598	7.671		Q62N-HN	125.019	7.727		Q62nN-HN	119.859	8.61
63	K63N-HN	120.674	8.422		K63N-HN	117.441	7.919		K63N-HN	120.347	8.394		K63nN-HN	118.312	7.813		K63mN-HN	118.063	7.954
64	E64N-HN	114.797	9.259		E64N-HN	115.399	9.261		E64N-HN	115.309	9.114		E64nN-HN	120.066	8.115		E64mN-HN	116.575	8.874
65	S65N-HN	115.083	7.616		S65N-HN	115.041	7.843		S65N-HN	116.75	7.806		S65nN-HN	117.392	8.885		S65mN-HN	116.19	7.989
66	T66N-HN	117.564	8.644		T66N-HN	116.458	8.607		T66N-HN	118.071	8.533		T66nN-HN	116.684	7.84		T66mN-HN	115.979	8.384
67	L67N-HN	127.94	9.336		L67N-HN	126.606	9.253		L67N-HN	127.752	9.236		L67nN-HN	125.729	8.08
68	H68N-HN	119.77	9.135		H68N-HN	119.87	9.06		H68N-HN	119.645	9.128		H68nN-HN	123.425	8.42		H68mN-HN	120.266	9.07
69	L69N-HN	123.834	8.232		L69N-HN	123.879	8.286		L69N-HN	123.839	8.244		L69nN-HN	122.29	8.88		L69mN-HN	125.851	9.092
70	V70N-HN	125.626	9.059		V70N-HN	126.18	9.081		V70N-HN	127.124	9.113		V70nN-HN	122.284	8.86		V70mN-HN	127.487	9.124
71	Y71N-HN	121.171	7.764		Y71N-HN	121.257	7.718		L71N-HN	123.514	8.073		L71nN-HN	127.357	8.228		L71mN-HN	123.697	8.082
72	R72N-HN	123.358	8.296		R72N-HN	123.046	8.304		R72N-HN	123.228	8.586		R72nN-HN	126.516	9.087		R72mN-HN	123.919	8.61
73	L73N-HN	124.642	8.255		L73N-HN	124.66	8.268		L73N-HN	124.547	8.296		L73nN-HN	120.699	8.395		L73mN-HN	124.474	8.294
74	R74N-HN	122.176	8.346		R74N-HN	122.111	8.347		R74N-HN	122.005	8.363		R74nN-HN	123.474	8.509		R74mN-HN	122.705	8.279
75	G75N-HN	111.102	8.419		G75N-HN	111.074	8.418										G75nN-HN	115.193	7.883
76	G76N-HN	115.203	7.886		G76N-HN	115.202	7.886		G76N-HN	115.194	7.888		G76nN-HN	115.164	7.847

## Sheet: Legend
Source data reporting chemical shift values for Figure 4 B, C, F, G
