# Supplementary material for: An invisible ubiquitin conformation is required for efficient phosphorylation by PINK1
Source: EMBO J. 2017 Nov 13;36(24):3555–72. doi: 10.15252/embj.201797876 (PMC5730886; doi:10.15252/embj.201797876)
Supplement: Supplementary file 6 — Source Data for Figure 5 [file EMBJ-36-3555-s005.xlsx]

## Sheet: wt Ub CEST 45
	Collection Parameters	field (MHz)	700
		Tex (ms)	500
		D1 (s)	5
		B1 field collected with 12.5Hz divisions
				B1 = 12.5 Hz								B1 = 20.0 Hz								B1 = 25.0 Hz								B1 = 37.5 Hz								B1 = 50.0 Hz
	Peak			13N-HN	56N-HN	62N-HN	64N-HN	67N-HN	70N-HN	71N-HN		13N-HN	56N-HN	62N-HN	64N-HN	67N-HN	70N-HN	71N-HN		13N-HN	56N-HN	62N-HN	64N-HN	67N-HN	70N-HN	71N-HN		13N-HN	56N-HN	62N-HN	64N-HN	67N-HN	70N-HN	71N-HN		13N-HN	56N-HN	62N-HN	64N-HN	67N-HN	70N-HN	71N-HN
	Frequency List	ChemEx offset list
1	CONTROL	-100000		686784	720733	531371	541463	625283	645733	735843		682170	720732	526624	541513	620397	647662	738414		688267	725270	529039	539378	623558	647396	738079		690590	717006	527718	541851	628936	649667	744651		685583	721969	527515	543459	626954	646835	742990
2	134.006	787.5		224825	215832	185811	160513	198095	205960	222920		220355	214277	188787	157720	195988	204578	221033		220541	217134	185576	162354	192624	202052	226589		217903	216405	184545	161868	194303	202771	223125		215481	214668	184343	157996	191525	199226	222398
3	133.83	775		223516	214383	185627	157058	198196	204433	220820		220586	217042	188100	160394	190428	205309	219933		220114	216244	186384	160424	195544	203072	223189		217857	215265	181917	161316	193578	201069	221332		217129	215354	187673	157452	187859	198913	219419
4	133.653	762.5		222742	213818	185737	159288	198131	204326	222869		218428	214142	185371	160077	194852	202734	223268		219048	215110	183645	161217	195952	201245	222554		216444	218048	184422	157936	193261	202459	223400		216600	215938	183728	156638	187513	197139	221014
5	133.477	750		219758	216179	185843	159193	197406	204598	224110		221144	217486	190391	160621	197896	204952	219833		219453	215556	187732	162844	197781	199424	218930		219175	215432	188183	156899	191379	203206	220823		214348	212818	183613	160206	189759	199038	219786
6	133.3	737.5		221229	217480	185000	159679	194039	199679	222885		219618	212449	187916	160129	194542	201180	226762		220421	218989	182367	159873	196773	201989	224779		217711	219681	183002	161336	189987	198909	221530		214056	215458	186392	161016	187940	196296	224455
7	133.124	725		220593	215121	186198	160743	196159	204254	222964		221838	216220	187738	161094	194505	206451	222854		220446	217450	186237	157270	192301	202535	220443		219147	213751	185813	158847	188408	197083	221372		213030	214856	185060	160468	183088	195796	221332
8	132.948	712.5		221220	216747	186761	162188	198265	205103	219999		224052	214080	187531	160892	195328	202142	222665		219411	217950	188598	158652	193555	203865	222900		218738	217202	186680	159192	191586	196512	223303		214562	217301	181924	157606	186282	200343	222345
9	132.771	700		223294	215666	189625	159905	193874	206454	222401		219167	215571	187602	158925	195422	205325	221636		222743	214764	188590	162344	192274	203202	223412		215656	216911	185527	161996	192932	199686	222220		214306	213785	189198	161934	185581	196488	218594
10	132.595	687.5		222397	215057	185694	160012	195580	205041	224688		218378	218841	185910	159713	192680	201689	220945		218826	215761	188628	160982	191736	203743	221658		215471	218559	185148	160872	191502	203473	222070		211457	216959	187131	157002	184550	195936	219689
11	132.419	675		221524	217547	186512	157842	191592	204328	225479		221291	213435	184114	160400	194229	204303	222969		221742	216002	188723	159418	190761	197881	226587		219167	214701	182596	160441	186836	200875	223540		209714	216229	183818	158530	185760	196461	218828
12	132.242	662.5		219674	217672	185584	161789	191550	202948	220886		220142	218155	186636	159331	193511	204217	219223		219974	214622	185250	158880	192730	202348	223340		213311	217075	182299	161975	186472	200563	218085		210386	215193	182857	158106	184547	194387	220242
13	132.066	650		224334	220445	187531	162827	194124	203300	223392		220523	213568	188825	159906	194545	201199	219695		218252	215278	186440	161459	192105	203641	222546		214024	216310	182587	159379	185556	198135	217360		210330	218645	183724	159298	184741	196813	217659
14	131.889	637.5		218584	219850	186045	157877	195008	202285	222953		215965	212757	184061	160704	193361	201742	221657		217705	215758	185470	161675	191818	201811	221787		212393	216730	187479	161374	188619	198119	223304		208246	215445	184598	155584	186005	196415	222368
15	131.713	625		221628	218096	186585	161333	192461	205734	222193		217133	214489	190523	161250	194198	202303	222609		216221	215847	186665	161625	192361	200062	219865		210895	213871	185171	160526	185327	196676	221020		209848	216410	180394	158996	178094	193399	218893
16	131.537	612.5		219541	217975	186124	161317	194942	202945	224095		219668	215910	182686	159884	193940	200922	222667		216965	217238	186986	160354	190939	200296	226847		212424	213651	185308	160126	183914	192697	218590		206769	211653	181840	159373	178479	189876	219220
17	131.36	600		222315	218468	188843	160324	196033	204371	221293		219564	213222	183608	159187	188844	199863	222788		217749	217062	184804	161936	189405	201713	221970		213139	213601	183370	154975	185841	197010	221912		203476	214637	183036	158239	171203	191217	215947
18	131.184	587.5		221149	215191	190445	161306	194055	204895	223831		217361	211774	186029	160656	193030	202694	219324		219784	213640	185140	159092	192002	202504	221190		211560	217024	180747	158034	188143	197694	221313		201015	211458	182895	161279	173363	189609	218316
19	131.007	575		218392	216001	187140	158524	193285	203162	222864		215616	214544	185891	160575	188520	200324	220102		215926	215751	188256	159401	189751	199895	223768		208075	213858	182534	158364	185709	193784	219088		201489	209595	180790	157857	173842	190174	216571
20	130.831	562.5		224915	213526	186971	158232	197339	204486	222377		218253	216623	184218	160847	189563	200855	219385		216175	215852	186855	161233	189915	199952	223571		208575	215121	185452	157864	180833	194491	218648		200544	215262	181559	157118	169271	187244	220192
21	130.655	550		221567	216598	185947	158721	193112	203452	223318		220570	215623	187729	159345	190670	203088	222139		210649	217122	186041	159188	189712	200594	222914		209390	217329	182303	158667	182120	190496	218482		197209	214980	185364	159806	167170	184191	215594
22	130.478	537.5		221831	215049	186085	158653	189347	203893	219166		214059	217805	187350	157346	192718	200545	220763		212646	215350	184246	159315	187156	201972	220542		204717	216096	183013	158123	178238	193504	221031		192455	216114	179429	159900	165326	185547	219104
23	130.302	525		218612	216358	185056	159937	195421	202333	224770		214539	213442	183132	160402	186227	198143	222219		210334	215802	180394	160582	182704	195329	219325		200983	215490	182574	160489	177228	189593	219684		191751	215586	176443	156527	159996	182652	214390
24	130.126	512.5		219826	215228	185440	158696	191906	199479	223912		215818	215447	184240	163069	190409	199186	220763		213623	215229	184192	157055	183916	196826	222639		199346	210816	181061	159464	168674	190124	219320		186688	214858	177315	157702	151780	183005	217557
25	129.949	500		220857	214788	184706	159879	192674	204845	221249		213011	212456	183284	160080	183533	196434	221312		208688	219013	183346	161899	180211	195388	220809		199879	214440	183000	160785	165844	192359	218567		181585	213561	177975	159102	146773	178658	214696
26	129.773	487.5		219153	213744	186761	159711	189923	198666	216034		211389	216245	184573	160949	179177	195773	218245		206387	216596	183184	155420	177488	194417	217979		196956	215894	182849	157523	158662	191003	214969		178891	214118	180228	159302	138828	175061	214737
27	129.596	475		220840	217678	185239	159324	189806	200590	220272		212397	214860	185044	160948	184430	199841	219864		203005	215826	182840	158422	174148	195215	217956		189176	214529	178404	158269	153768	184828	215888		171805	212276	177927	158107	133479	171888	214605
28	129.42	462.5		216017	213836	186058	163886	189472	199295	219050		210018	218396	183958	161710	176619	195817	220716		206540	218321	187074	158311	167957	193974	220543		183472	213919	177378	158385	143418	182850	219374		161708	214071	176327	159135	115644	170123	212507
29	129.244	450		213032	215631	185698	157351	184203	201045	222107		206788	213478	185458	160244	171810	192509	220695		202046	214673	185454	161220	164185	191048	219619		174945	215797	181497	156819	135022	178296	212804		152044	214601	175416	157707	107357	162498	208606
30	129.067	437.5		214137	214139	186372	164002	180745	197140	222102		200489	214631	183814	159658	166377	194409	219251		194970	214036	185296	157341	149711	192615	219396		167607	214997	182164	158415	115946	174801	217216		141184	213686	174451	157505	84306.2	157191	209235
31	128.891	425		212516	218406	186362	159292	176986	199408	220945		197883	214369	186371	157481	155440	193030	218917		185459	210969	182671	161378	138750	183224	216090		155654	213353	180462	157860	97168	167722	212917		123651	211083	172327	158724	65116.7	154005	204410
32	128.715	412.5		208329	216685	184808	157942	166731	199292	220437		187454	214526	185198	158899	137988	188002	219424		175383	215422	180714	159804	111962	184261	215017		143335	215080	176400	161023	69065	167580	214327		106281	211736	173076	158350	45645.1	145257	203936
33	128.538	400		201475	214924	187854	161285	150050	197228	219639		178295	216284	183327	158631	98711.5	187256	218453		160922	213159	183483	157681	88982.8	180620	214243		119391	214419	174615	158499	43081.7	157445	210098		87946.1	211336	171456	156333	27850.9	133551	200976
34	128.362	387.5		192494	215963	183722	161348	104174	194692	221030		160717	215067	183823	156782	48762.6	184497	213283		140680	213014	180369	164916	37371.8	171425	210924		88583	212738	177279	161442	10140.1	154190	203810		62736.6	213772	170804	158569	11483	125103	197616
35	128.185	375		170325	220062	188553	161699	11256.3	193411	214916		129373	220127	183277	157655	17115.1	178176	211237		101810	212470	182621	160143	11651.4	166218	209840		58311.3	215546	176323	158778	2785.34	137741	200370		31318.5	214689	167131	156574	-7523.09	110164	192185
36	128.009	362.5		137222	215729	185074	160397	-14725.1	186689	213539		85621.8	212637	183640	159687	27850.1	170594	207289		62717.8	214464	183035	162013	-13159.4	155649	200474		25159.2	213324	173276	157556	6950.05	125642	194609		17951	212575	167267	157898	6222.95	93920.1	183931
37	127.833	350		66034.8	215277	186783	159398	93945.9	183792	208528		28468.1	216650	182483	160688	43973.5	158923	197133		30144.3	218629	180022	159715	33276.7	141659	196057		8997.91	211470	171071	161057	7807.28	101853	185238		12055	214963	162355	156647	6574.16	73763.4	182172
38	127.656	337.5		22044.1	216400	186937	160259	137856	171889	205829		20749.4	215571	181711	161067	98858.8	139568	195394		-17074.6	218190	177856	161301	78531.2	122945	189231		2274.08	209662	170285	159269	36725.4	79665.8	185551		11665.2	213931	160781	158767	24469.8	48995.2	178846
39	127.48	325		53138.9	215046	183932	163139	166134	158825	214384		20166.4	215689	183003	161171	136091	114221	202297		17363.4	213966	180205	161804	116201	86666	194649		1654.54	214730	167936	162997	68866.6	46300.5	186175		4034.34	211445	157455	158759	43004.7	26133.7	175385
40	127.304	312.5		137898	213874	183203	157723	180893	123836	212497		80881.3	216394	177430	158767	156405	74674.1	206029		62167.1	217913	176464	160434	135316	49390.7	200930		33320.4	212473	163341	158676	94112.5	19550.8	193141		20593.7	210371	153108	159098	67576.4	12482.8	176832
41	127.127	300		176601	216003	181860	157806	187068	51610.6	219029		130160	214213	175512	158732	169809	15363.4	208852		107846	216408	173778	160400	151102	15851.8	203783		63139.1	213222	162229	158478	119906	6743.74	190368		41430.5	211589	147799	158767	83606	5994	177544
42	126.951	287.5		193294	216450	183299	157523	187977	21018.7	217810		154159	215774	177068	158326	173845	21386.9	211162		130150	212820	170588	160056	164662	-10288.2	207768		85912.3	211755	158417	157044	129851	-1366.11	195375		58320.9	213013	142675	158523	100774	7559.24	180171
43	126.774	275		202624	214890	184246	161216	191687	59338.7	216687		171230	216144	175423	160004	181371	23725	210932		148972	216112	168783	159218	174064	24065.5	208381		110927	212175	152939	156210	147039	8598.65	194950		79892.4	215125	137763	156805	120672	8432.09	179171
44	126.598	262.5		203888	216777	181499	159032	193674	129753	220187		173312	215197	171249	161045	183392	85631.4	210733		159147	215007	165465	157526	180500	59160.4	206987		119287	213322	147604	157264	153299	31121.8	196393		94045.4	209889	125344	157244	129508	24973.6	178926
45	126.422	250		199560	215454	176859	158638	193892	165534	220037		175935	214514	169447	159790	189402	126092	213924		163837	214823	158807	159338	182038	101052	208776		133914	214826	134147	160580	166973	62336.5	194691		109542	215041	114326	156405	140036	37755.9	181868
46	126.245	237.5		193328	211672	176030	162773	195676	182570	217558		175696	216506	163121	160310	190135	154216	214536		166747	216932	151042	159206	186759	136017	203426		143137	213341	124016	158529	167546	92678.2	191506		120564	209178	97023.4	156359	145068	60563.6	178877
47	126.069	225		200954	215046	174481	161604	196154	188591	215618		183008	214841	153238	157070	188926	166874	213144		175693	213975	137288	159721	186969	157978	204592		157673	213511	106062	160366	170796	114433	192638		139581	211577	82571.4	157500	151154	81672	173291
48	125.892	212.5		213824	216490	167485	160425	195351	194539	217011		200443	214085	143337	161925	191382	175923	209532		192294	213873	123849	159350	186185	166941	203955		169360	212916	89468	157272	171734	130249	188549		150380	212421	55110.9	158327	154093	105330	169254
49	125.716	200		218823	214899	153181	160053	193279	198218	217533		209015	214209	120266	160517	191509	188776	210693		205438	211561	98654.1	159118	188822	177177	201783		184316	213198	61743.7	157397	177617	149231	186742		163774	208650	38597.3	159304	155463	118424	167153
50	125.54	187.5		221580	217701	128662	162690	195365	201277	216756		214337	214916	83265.9	159079	189705	192234	203821		208782	216139	63787.6	160175	186346	179572	200256		194504	211809	31483.2	160197	173421	157663	183617		176419	209627	22772	158413	161306	131097	160765
51	125.363	175		219740	215071	74951.2	161019	196680	200791	213240		218349	216813	39096.9	157688	192239	191088	204575		214426	216822	28186.5	157915	190056	188340	197553		199471	213456	7034.87	156983	174036	165895	177542		186631	209770	600.455	155650	161271	140029	150596
52	125.187	162.5		223202	213966	-18871.8	156959	197583	203257	212171		220019	213737	15683.5	159621	192074	199008	202999		215875	215954	-18675.1	156566	184099	191029	197753		205343	213970	8342.75	158581	174400	172484	170059		191646	206682	6163.71	157381	160502	147433	143999
53	125.011	150		223465	216292	23303.1	158263	193608	202440	209588		219921	213239	12138.8	159422	185426	198599	200001		215973	218275	22761	157343	186185	189251	188246		205933	212663	7210.89	157683	173341	175931	161027		195328	206686	-3193.01	160734	159203	153425	135321
54	124.834	137.5		222892	215338	113625	159842	196045	204794	206795		218753	215122	66232.5	159236	191436	197366	196366		216442	217160	48809.4	159623	182015	192583	183647		210033	210171	19111.3	157600	169775	176345	153239		197492	208312	18778.6	158731	154570	157653	120666
55	124.658	125		221669	219338	151256	159651	191945	203688	204332		222053	215394	112627	161353	183057	196664	186911		217895	211663	87888.3	159707	180087	194380	174007		213704	210122	56172.4	158144	167854	184829	138068		203580	208335	37982	157600	153587	164607	107214
56	124.481	112.5		223189	211245	166177	162072	188684	203964	203479		223695	213638	134203	158174	175278	203336	176669		218124	216016	120031	161276	174553	196590	161845		214595	213833	80928.4	155501	162054	185560	117985		204648	207889	55183.8	159410	150773	167047	83872.3
57	124.305	100		224606	214892	171758	162306	181858	198795	195457		218644	216863	152586	161900	171290	201682	161496		216528	212438	139406	155596	169789	192824	145326		214582	210897	102202	158627	156794	186591	96689.3		210916	208041	78446.4	159033	152734	171919	60884.7
58	124.129	87.5		224848	217528	175893	159536	176731	203823	178175		222189	217060	164545	155671	166863	201322	138012		224225	210894	148793	161154	160368	199934	112120		216980	210726	119982	157195	158145	186814	66562.8		210815	204531	92935.3	157425	151274	172170	40781
59	123.952	75		224701	214309	180754	161138	178789	207603	149408		220151	213126	168730	157176	173767	205466	98881.5		222908	213078	158869	158968	165813	197606	71070.7		213518	204522	133053	158084	162277	183897	37531.2		211078	206377	110955	156573	153158	173694	19410.7
60	123.776	62.5		221414	212030	184963	157599	189419	205716	85519.3		219845	215999	176238	158809	178731	201672	42039.4		222089	212161	165042	158379	176256	200638	25850.9		218031	211404	146064	157132	168053	185449	12528.4		208907	205495	121643	153497	160794	173947	8091.13
61	123.6	50		222878	219342	184058	157333	191758	202213	4441.12		224027	210900	177179	157677	188278	199120	14845.5		222918	211940	173726	159740	185626	198693	-978.553		215925	209171	153525	159618	176980	187425	9996.85		214041	204638	132341	157524	167303	174699	5795.28
62	123.423	37.5		223453	215791	187362	160498	194713	202078	36434.7		224522	215086	179955	158180	189388	196661	18501.3		222690	209309	171293	160561	187972	194915	9682.45		218818	205831	157963	160715	180093	184509	6630.82		213334	204492	138719	158155	172261	171888	831.148
63	123.247	25		226008	213625	188071	161849	194119	204468	122427		223999	211923	180289	160553	192604	197989	70345.7		224523	211638	175332	156850	191130	194199	51266.4		220455	208744	161014	155400	188892	179151	27125.2		215724	201920	143388	155718	178788	168739	17023.9
64	123.07	12.5		225894	215528	186853	158998	198716	199737	166090		223096	213706	183401	160068	194334	192536	121200		220911	212660	179220	162409	192679	192921	97746.5		219176	209197	165688	158995	186834	175468	60239.5		216860	205124	150814	153922	179860	166025	39290.1
65	122.894	0		225474	213528	186125	159063	197808	200111	182294		223829	213800	181877	162061	192877	190923	155365		225438	210158	178193	159136	192017	186129	131273		223462	205319	170823	157784	185932	173655	90414.1		220567	202957	159808	155508	179544	164859	65701.5
66	122.718	-12.5		224278	211715	187085	163631	196679	192684	191513		223849	215534	184750	158170	196667	182966	176348		223402	212109	176641	158149	193398	181523	158547		219428	207786	171198	160972	189120	166940	121905		216741	203845	160074	154257	187579	157350	88198.4
67	122.541	-25		225372	213909	186317	161256	197220	188720	205559		221982	214188	188101	163152	197009	174924	189366		226638	211834	180819	159885	192664	172288	173493		222973	205252	172477	158995	191853	161963	139609		217883	201862	160095	153239	190079	155058	111595
68	122.365	-37.5		225096	213753	186608	160461	197100	181173	211817		224928	215408	182659	162010	198499	170021	199879		222106	210893	182316	161281	197589	167889	186415		221819	204085	173126	156299	190961	162979	157240		216551	196700	163267	153192	191654	157394	128032
69	122.189	-50		225827	214931	187063	160350	201132	190641	217179		224565	210783	187951	158232	197656	183578	206548		222585	210653	182088	157554	197703	175615	196055		220155	205553	172294	158432	191606	169417	175356		219422	198099	163928	153139	190602	162436	148440
70	122.012	-62.5		225915	216568	189264	157736	198597	197803	216883		221392	211839	186438	157656	197527	192211	210981		224860	210688	180470	160018	193458	186462	201763		221897	200225	173922	157226	194506	175014	187388		219000	193333	161725	156771	192487	170867	158120
71	121.836	-75		224808	212233	189244	159307	193202	200715	222280		220675	211401	181515	158571	193696	198146	213785		225311	213312	180265	156183	197418	193304	210638		221917	203820	172804	160137	193345	183603	192447		220458	196451	163415	156436	193698	177491	171122
72	121.659	-87.5		221288	211577	186721	159841	200588	202128	222143		222043	209524	183558	155580	197741	198659	219391		224587	205982	181339	157810	194749	198970	211995		222397	200584	175675	155798	193570	196297	200135		217297	191051	162166	154428	190646	180976	178978
73	121.483	-100		224562	217646	189233	158833	195459	202639	221590		224603	211436	183722	160623	196550	199816	219825		224131	206847	181050	160556	198970	202493	212675		222897	199086	168921	160095	196388	194355	205917		220241	191895	161939	154243	194193	185043	188378
74	121.307	-112.5		224254	211740	182101	159372	198864	202543	220918		223719	209618	181676	156190	196853	205561	219438		225653	209351	179737	158479	195487	201025	212469		220817	196301	166954	154055	192375	196809	204748		219149	185633	157309	152232	194524	192894	193942
75	121.13	-125		225591	213119	181902	161130	198209	206839	218300		224570	205000	179287	158608	195587	202919	218162		223109	210274	172059	157062	200962	202096	218024		225258	194350	163790	154621	195868	197320	209944		221540	180597	154925	152837	192621	189924	197042
76	120.954	-137.5		223939	210876	182228	158786	197913	201990	218960		226320	203853	172359	158738	195129	201994	220372		225561	204865	170168	155611	198389	205427	219056		224153	191835	159542	153790	198405	198013	210066		220455	176902	150408	151634	196900	192733	200168
77	120.777	-150		222685	212571	178216	159205	196315	204228	222601		225340	206154	164936	160308	196551	202959	217668		219614	200118	162098	155995	195344	200305	217396		224948	188091	150638	150395	197460	200311	214218		221332	173113	146102	150251	189984	196908	204518
78	120.601	-162.5		224507	210831	170196	161375	196339	205688	226987		223891	203880	157840	154863	195756	202061	223809		225403	201164	155664	155611	199140	200854	221064		225921	189371	150156	152951	200040	203344	213897		220945	165921	143153	152744	195919	199463	207528
79	120.425	-175		224179	207217	167434	159274	199788	202657	223345		223502	201738	158208	157498	197494	207980	222021		224482	196000	158325	155578	195799	205400	220710		223799	176845	153201	153733	196409	199784	215592		218998	158291	148237	150844	196687	199563	207273
80	120.248	-187.5		226236	207882	176557	160685	197426	206181	221652		225734	198319	170763	153515	200592	203832	221616		226519	190264	170333	154663	196249	209802	218720		224952	165994	159244	155643	194958	203875	214495		222647	150603	155849	150090	195055	202161	213625
81	120.072	-200		224181	204664	185323	158244	197109	204475	224436		226024	190063	178575	152920	197990	208320	222921		226103	182720	173949	156853	199442	205316	221282		217785	155829	164612	150990	196489	204203	221244		224051	133507	159723	145593	198099	201034	213597
82	119.896	-212.5		222541	192545	186285	158132	197320	207655	222619		222271	177747	180390	156557	195077	204936	220743		224018	167243	179114	154766	196588	203697	222361		225052	144442	173424	149727	197747	204375	220858		224237	120169	164734	147336	196684	200839	215120
83	119.719	-225		224007	183588	183065	156618	198555	207265	225146		221714	159230	183925	155262	196205	203297	227628		223682	150045	181483	152549	196960	206401	218880		223431	127139	178949	147694	198367	205505	220488		221762	100682	171330	137364	198398	203025	217622
84	119.543	-237.5		226000	179701	188738	156293	197103	204680	225790		221665	156631	185322	148783	196156	207444	224695		222119	138862	180836	149709	199051	206881	225995		221653	108210	179215	145909	197423	202173	219070		219263	84053.1	173120	133146	196563	202156	218281
85	119.366	-250		224905	184482	188863	154734	196829	202967	220251		223751	151628	185927	148427	198207	202395	222340		222896	133582	182672	146307	198242	203207	223081		223707	92254.9	179949	135161	200377	202358	219375		222906	68487	177896	131461	195750	202754	215864
86	119.19	-262.5		220417	174127	186565	150900	199742	203460	220650		221217	140182	183834	140815	197307	206847	222353		224751	115116	184834	138534	202611	203786	224951		226434	72512.5	187487	130736	197613	205853	221047		224633	45833.9	181129	125267	193331	202108	216728
87	119.014	-275		224869	159561	186204	143283	199451	203392	223148		221182	114104	187530	135757	199293	206335	224825		224065	89091.5	186780	130755	200440	205123	223990		226737	49178.1	187898	123416	195745	204009	222048		223599	28618	181754	117669	198117	201487	218605
88	118.837	-287.5		224123	121347	183942	145440	195781	205399	222312		223841	70560	188309	135234	199362	205270	226347		224937	49524.5	186449	130615	195701	205017	223207		225311	20208.6	184205	122066	198154	201761	223832		222702	14334.2	181078	118622	194736	207198	220402
89	118.661	-300		224305	47251.1	189143	151350	196896	207417	219748		224517	15937.7	186692	139814	197564	202439	226304		225037	13842.7	187558	134669	198774	209929	223138		223272	3573.39	185242	126452	198120	205978	225613		223530	3686.76	184207	117589	196278	203332	219139
90	118.485	-312.5		221565	6362.05	189715	154009	194563	208825	221010		221005	24577.3	190681	144438	193526	204423	224041		224227	-17580.6	190554	140160	198031	206982	223671		224406	4832.71	190743	132194	200399	204398	221510		221986	8984.21	185547	122961	194448	207427	221667
91	118.308	-325		224650	69812.9	188829	156291	196748	206491	223244		224078	33611.9	186194	146213	196009	206448	224925		223399	29269.7	190989	141321	194207	202905	225725		223551	15895	187616	131310	196259	208100	224461		220407	9709	187606	120877	198451	204226	220672
92	118.132	-337.5		224441	149467	186984	154679	201445	203875	225034		222439	95955.1	187638	147289	198016	207651	224940		222340	73708.6	189678	145502	198086	206270	222850		223381	42398.1	187812	134812	199398	206601	219877		223169	26909.2	184970	122758	197130	203041	222259
93	117.955	-350		221238	184750	189679	154524	197376	200133	224346		225743	145183	188351	150607	198339	202516	227940		223042	119269	186994	145882	198452	207310	226255		224472	77456.8	186278	138157	199262	205817	223676		225715	51598.2	182918	124503	195862	206208	220082
94	117.779	-362.5		223937	199647	190827	155702	200376	205057	224694		221659	170458	187289	150751	198788	205786	225431		224268	152860	187129	148625	198354	205924	223310		223427	107830	191231	135484	198095	206713	223519		223352	80027.4	187599	127522	197236	207509	225540
95	117.603	-375		222225	204100	187013	150888	197263	206936	224604		222776	186786	184936	152518	196819	205598	225306		222219	168253	191616	148371	193904	206395	224803		224944	135151	189021	137039	199386	205335	223457		226698	100577	188680	125038	198835	207099	220217
96	117.426	-387.5		223900	211209	187138	158808	197180	206438	223073		225328	197498	190883	153915	198390	202554	227252		224152	185389	186256	149283	196047	205307	223266		222740	153507	187663	136938	199418	203613	222946		222477	120334	187496	123029	194711	206872	222826
97	117.25	-400		225216	210574	188913	157170	195944	209765	225755		221111	200029	190989	149925	199176	209211	219995		228176	190124	189003	147258	195760	204932	222807		223307	167638	190550	137897	200700	203526	222668		221862	138735	189818	119312	195163	203183	222134
98	117.074	-412.5		221822	212806	189504	154907	198772	208989	223890		219415	205718	184767	147757	195363	207983	225095		222239	198406	189430	146124	201473	207547	221909		222760	175298	188718	135002	195668	208608	223547		220001	153127	189828	117270	197196	205449	224252
99	116.897	-425		222993	219148	190513	155544	195659	208727	225776		221595	210311	186334	144642	198510		225390		223678	203651	189867	143438	195647	207667	226364		221908	184240	187674	125663	196501	205005	224419		224430	165391	187499	112571	195576	203059	220908
100	116.721	-437.5		221345	216135	189321	154264	199401	206884	223467		221820	211674	185113	147957	200099		226564		225297	206794	190706	141598	194154	205725	223085		224917	191320	190037	126856	197463	204838	230058		224217	172484	188929	109015	198261	206718	220854
101	116.544	-450		222722	212762	188108	155890	197656	204656	225111		221006	210015	187175	144475	193947		223882		222685	209136	192918	138280	196440	202773	221327		222434	196669	192259	118426	195974	203529	223817		222904	180811	187891	100785	194820	205106	221809
102	116.368	-462.5		226275	213710	187648	153508	198502	206761	223375		223835	214692	187881	142824	199188		225216		224215	205758	185860	138548	198050	204045	223274		223415	199698	187965	113768	199419	205339	224145		220317	184437	183799	93533.1	196054	204797	224046
103	116.192	-475		222129	218518	188614	152230	200929	204939	224730		225284	215105	188550	136684	197100		219956		223183	210032	190386	127567	201387	206212	221831		224949	205429	189972	106280	196352	205447	227312		225251	188440	190730	81122.7	196684	204778	224662
104	116.015	-487.5		222428	216220	187667	149597	197386	205117	221823		225161	216148	189727	132498	196826		221342		225696	213930	187492	119929	195318	206291	226420		223928	205197	187436	89882.8	197542	205362	224098		226868	192359	188995	68691	196817	205018	220818
105	115.839	-500		224157	218140	189318	142313	196525	206150	223266		222304	215512	188009	126067	199172		223665		222592	211561	186609	110733	197480	205709	225445		223383	208089	189557	78586.7	199172	202756	224896		226571	198486	187771	55183.7	196792	204476	224584
106	115.662	-512.5		224321	217159	186210	135421	200292	207544	225639		225660	212965	187637	110013	199996		226534		223012	213324	189115	95848.5	196074	206523	222129		229245	209408	189450	61648.7	196566	205216	224238		222338	201380	191418	36845.8	199204	207032	222536
107	115.486	-525		224108	220137	188920	123950	199212	206239	222864		223651	214311	185241	89469	196668		222853		225059	216185	188725	73560.7	197461	206113	226501		222884	208128	191745	37256.9	197180	204227	222558		227776	202407	185357	21409.6	195022	202674	224125
108	115.31	-537.5		223641	216311	185992	92824.2	196050	206235	224323		221482	217333	187964	55049.7	198316		222375		222888	212582	188146	37042.9	197556	202327	222510		224381	210219	188870	15197.9	196849	202467	223963		226211	204155	190007	10311.1	198354	204356	223577
109	115.133	-550		225881	216347	189534	35980.7	196263	205215	225222		221963	212814	186085	8503.42	199343		223329		223337	213263	188077	9844.37	197058	205427	223296		222497	209165	188185	8687.14	196576	206919	225486		223763	207878	190317	-545.643	199806	204865	220854
110	114.957	-562.5		224738	219828	189239	10028.9	197589	203846	225727		223541	214547	186720	20580.2	195558		223886		223429	217236	187374	-8052.81	196552	205586	222403		225084	211710	188307	2254.19	199221	206224	222556		224133	207450	187309	6677.9	198811	204970	223256
111	114.781	-575		224746	213332	187096	52692.8	198266	204542	220385		222385	220740	189788	25442.9	195532		225822		222877	215857	188823	22028.1	196299	207793	223653		225687	211597	187910	9817.89	199884	202957	225011		224705	207154	190294	8523.73	199313	202996	225266
112	114.604	-587.5		222077	218206	185114	109261	197419	204403	227202		224595	215784	188662	70533.7	196343		223512		225206	215756	185696	54776.3	193746	206081	224030		221140	216526	191713	24737.1	198560	202596	226389		223780	207702	190442	20565.7	199721	203684	221185
113	114.428	-600		226278	216806	188076	133199	195490	205344	225794		223604	214283	188627	106632	199191		225784		222142	214251	188013	91463	196378	205199	226989		225703	212930	186266	52701.5	196525	203732	222222		226199	209902	186346	37953.2	197241	203758	223255
114	114.251	-612.5		223995	216652	187274	147029	195704	204543	220661		222333	214458	187754	124183	194286		223264		225499	218280	190412	112347	198607	205022	225603		225511	211117	187110	75863.1	202095	204275	219805		222088	209839	185476	52028.9	196321	205889	225040
115	114.075	-625		225005	220478	190430	149686	198914	207950	223125		220262	218427	188294	135789	195331		225059		222174	215562	190871	125711	193414	207066	223012		221963	211978	190586	96495	197761	209516	228768		220507	211022	190307	73116.4	198747	204497	225309
116	113.899	-637.5		223548	214657	187915	158021	193135	205171	224179		222330	214614	189772	145394	196397		224213		223848	217798	190577	134911	200014	205840	225006		226473	212902	187635	109484	196713	205382	228865		224305	212035	188676	90614.5	199312	204754	225137
117	113.722	-650		222428	218559	188723	155167	196814	203456	224087		221913	216336	185710	151141	195180		225012		221421	216551	187450	141467	199353	204245	226088		222606	218204	187621	121590	196204	201606	222593		223563	214988	188002	104919	199718	205379	225225
118	113.546	-662.5		223575	219128	185626	157387	196866	204849	222698		219347	218060	186697	151369	194992		223053		222643	218111	186421	148680	201783	205628	220956		225970	215081	188394	129892	199398	203618	226847		223916	215333	187011	111628	198205	206168	224543
119	113.37	-675		223052	217013	189140	158616	196594	206382	224168		225526	220096	187754	158004	195456		222356		225035	215551	186095	148873	198173	205564	221280		222652	213640	190953	132533	199529	207120	229095		220493	211965	189586	121171	196628	206105	221171
120	113.193	-687.5		225547	214980	188099	158412	197089	203821	222597		222427	218179	189229	152530	194426		220279		224170	214845	188467	148592	197767	207297	224864		223149	214197	187944	141688	193465	205197	225512		221861	211732	190721	127286	200858	204813	225960
121	113.017	-700		224240	216757	190882	159097	196995	206945	221430		223585	213900	184188	157386	196086		224033		224826	216852	188396	154948	197513	205216	224580		224806	217794	190454	142029	198599	206557	224407		224195	213252	190218	132906	199718	209559	225531
122	112.84	-712.5		225289	219163	187911	160088	199703	206399	223905		221560	216374	189523	155936	198567		225991		224014	218974	189800	154192	195070	206706	227972		223132	218831	189891	148817	197649	204275	223551		225548	208950	190749	136690	195462	203694	224592
123	112.664	-725		223193	216187	187687	162033	197529	207380	225450		223149	218621	186761	157906	196114		220327		221858	212780	186719	155139	196710	207443	222897		223892	213736	190025	151620	199329	205934	226497		223379	211961	189999	141652	197658	206648	224818
124	112.488	-737.5		226091	218114	188415	157660	196662	204459	223674		223169	213674	190349	156868	198169		226040		223191	217784	187816	157312	198246	207165	222315		221345	216329	190735	148057	197738	209563	221949		223118	215982	187186	142974	195578	207433	227843
125	112.311	-750		223670	218485	189610	156734	197552	206689	225622		223935	217855	187587	158122	198042		225300		222879	216425	189174	155771	197225	202217	225838		222875	217259	191515	154971	198660	206571	226456		225897	214695	187781	145359	197655	206454	224658
126	112.135	-762.5		223345	216682	190960	160696	198705	204466	225505		223970	216860	189394	158201	197559		222750		224475	216515	189832	157652	196230	207417	225618		224993	216509	190728	153694	197204	203517	225454		224016	216823	190707	148758	196169	206709	229334
127	111.959	-775		226057	217492	190115	159525	197932	204155	224740		222897	215673	190026	157158	196471		224907		222701	216190	191000	156069	197895	206567	226571		224140	220519	193108	154210	196615	208570	225271		226272	211340	187196	150121	196665	203263	228070
128	111.782	-787.5		222690	214515	188198	161575	195941	203505	224931		223850	214958	187780	160486	199182		222126		224723	215654	187056	158768	195789	209547	224713		222411	213890	189331	152724	197333	206473	225360		222298	215019	184236	148925	199857	203894	225596

## Sheet: F4A Ub CEST 45
	Collection Parameters	field (MHz)	700
		Tex (ms)	300
		D1 (s)	5
		B1 field collected with 12.5Hz divisions
				B1 = 12.5 Hz									B1 = 20.0 Hz									B1 = 25.0 Hz									B1 = 37.5 Hz									B1 = 50.0 Hz
	Peak			5N-HN	13N-HN	56N-HN	62N-HN	64N-HN	67N-HN	68N-HN	70N-HN		5N-HN	13N-HN	56N-HN	62N-HN	64N-HN	67N-HN	68N-HN	70N-HN		5N-HN	13N-HN	56N-HN	62N-HN	64N-HN	67N-HN	68N-HN	70N-HN		5N-HN	13N-HN	56N-HN	62N-HN	64N-HN	67N-HN	68N-HN	70N-HN		5N-HN	13N-HN	56N-HN	62N-HN	64N-HN	67N-HN	68N-HN	70N-HN
	Frequency List	ChemEx offset list
1	CONTROL	-100000		138744	132890	170004	86679	73180.4	103601	114275	142346		138222	131266	166055	89562.6	72850.8	103396	114965	141895		135184	134902	170820	87828.1	76196.2	105571	116590	139205		138545	136274	173024	85102.3	73765.1	107724	112215	134485		137843	136259	173071	88003.8	74953.7	106694	113721	134717
2	134.006	1137.5		70075.1	67776	78994.7	47106.4	33119.5	49473.1	58178	68317		67500.6	68520.6	75762	44422.2	33874.7	50320.3	58569.7	65540.7		67528.5	67955.8	78884	46368.5	34037.4	49520.5	56625	65043.1		70325.7	68709.3	77869.8	42205.1	30392.2	50373.6	55950	65119.3		68630	69138.8	80072.1	44705.3	32216.1	49477.3	58100.7	62740.8
3	133.83	1125		67944.8	66115.3	77310.7	43182.1	32734.4	50457.1	58314.8	66713.8		69836.4	66264.7	75559.9	44074.4	31503.7	48847.6	57330.4	68381.9		67562.6	66617.5	76034.4	44851.1	32934.3	47753.1	57068	64748.3		70148.6	68646.4	80021.5	43773.8	32988.3	49079	57665.3	63343.5		67338.6	67311.4	80897.1	45348.5	34732.1	51724.6	56405.4	63107.8
4	133.653	1112.5		68357.4	66386	78185.9	44069.2	35002.5	52288.3	59198	66343.6		68908.7	64554.4	78104.2	43454.2	31164	48640.4	56058.2	66464.3		66287.5	68134.3	79399.8	42395.9	33609.7	50019.6	56309.8	65315.1		68713.3	66677.8	79200.2	43187.8	34429.1	49482.6	54862.9	64400.6		67081.9	66185.5	77957.1	44187.3	32334.2	46969.1	54876.2	61204.8
5	133.477	1100		70812.7	66653.9	80657.5	44696.4	32140.7	50711.9	56458.2	64953.2		69238.3	66424.2	76094.3	45602.1	33014.5	48033.7	56700.5	66894.1		67407.3	69143.8	79556.6	40666.1	32090	49769.5	57472.8	64371.1		69294.7	67268	78635.8	42514.6	31886.4	48036.7	56666.5	63968.4		65921.8	65978.5	81104.3	45292.6	34476.4	49317.3	55669.7	63458.7
6	133.3	1087.5		70239.8	67469.9	78496.5	46976.6	31233.7	50328.2	56388.6	65810.3		69252.6	64525.8	76726.6	44425.6	31547.2	49183.1	57025.6	66779.2		69187.1	67046.3	80659.3	46220.6	32540.4	49121.3	57395.2	64800.4		68158.9	66522.6	79795.1	43646.8	33600.2	48595.1	55017.9	63854.2		68965.5	68738.1	78316.6	46681	33756.6	49285.3	56527.6	62521.4
7	133.124	1075		69374.7	65835.7	76030.4	46172.5	33717.6	50005.2	54751.2	65790.5		66780	67222.2	78075	44384.4	31032.6	51390.4	57686.9	65537.4		68687.9	66540	78644.8	45656.2	33673.7	51349.8	57941.1	64923.7		67070.4	68990.9	80822	45309.8	31545.2	51508	56211.3	63823.8		68184	64503.1	77223.8	44413.8	32509.7	46938.4	58090.4	61475.5
8	132.948	1062.5		70344.7	66715.4	78701	45527.1	34344.4	49970.7	57043.8	65870.2		67836.6	67017.6	78701	46019.2	30708.9	49060.4	57644.9	68194.3		68794.8	67084.8	79785.4	44791.9	32527.9	48948.6	57256.2	65423.5		65819.1	68322.8	78936.5	43287.9	32392.9	48355.8	57040.5	65311.8		65868.7	67715.9	80797.9	44915.1	33444.1	46665.7	56272.9	60991.9
9	132.771	1050		67083.6	68972.8	77636.5	43807.2	31133.7	51583.9	55512.5	65326.1		68066.6	65387.2	80742.1	46278.2	32786.1	47777.5	57714.5	69765.7		67082.9	67938.5	78538.9	43242.2	31892.4	50627.3	54908.7	67080.2		68864.4	65922.5	81978	45317.3	31615.1	49072.8	55875	64017		65429.4	66219.3	79831.3	43766.8	31448.2	49042.2	56380.2	60388.1
10	132.595	1037.5		71158.5	65709.7	76509.6	45706.1	32749.3	49757.2	56045.2	64862.5		69155.9	67893.1	76057.9	42921.2	33243	48331.4	56082.7	68358.3		68702.3	65273.4	78941.5	44142.4	32625.1	50695.4	57039.3	64887.5		69476.8	68446	78923.8	43270.4	32493.6	48386.3	56049.3	63092.2		67788.4	65777.7	79300.2	42674.9	34989.6	48028.7	55729.2	61523.7
11	132.419	1025		69262.2	65046.5	78409.8	46682.5	33085.1	47849.3	57849.1	69266.5		68385.8	65399.2	77307.9	44211.6	32774.2	45842.1	54739.3	68044.2		68823.5	63592.4	80100.5	43646.3	32900.5	51356.7	55207.6	64486.7		67104.2	68342.9	80590.1	45098.1	31398.9	47810	56294.7	64316.1		68891.9	67316.6	76748.9	43316.3	34769.4	49368.7	56616.4	61738.3
12	132.242	1012.5		67993.1	66485.2	75778.1	42748	32570.7	47824.7	57186.1	66564.6		66726	66652.1	75823	41892.3	34596.7	48983.1	56183.2	67730.6		69750.3	65450.6	79471.4	44376.3	33699.8	49202.3	56130.1	63620.6		66608.7	68229.6	80970.9	44174.6	31450.8	48001.4	57010.7	61793.5		67701.4	65157.4	80183.3	43198	31220.2	48332.3	57196.4	62915.3
13	132.066	1000		69989.1	67218.9	76886	46645.9	31662.9	52588.6	56352	67093.6		67651.3	68608	77133.1	46143.1	34161.1	49739.2	56206	67654.2		67394.3	67270.4	81187.5	47435	33994.9	48924.9	55940.7	63873.3		67084	67109.7	84094.5	43334.5	32555.9	50036.8	57891.9	63192.1		68682.3	66175.5	83083.3	44251.2	32375.7	46659	57098	61533.7
14	131.889	987.5		67195.3	67279.2	77794.5	44601.8	29712.1	48829.1	57528.9	66419.7		68998.2	67401.6	75427.9	44699.7	32501.2	48150.5	57110.6	67731.7		69475.6	65630.1	77639.3	42152.8	32707.5	50216.9	56921.3	64694.4		66702.3	69646.6	79755.8	41036.7	31391	49513.4	57803.2	62621		66790.7	65399	78333.3	46047.5	32984.8	46793.1	55234	59653
15	131.713	975		68330.4	67879.9	77996.7	44219.2	33490.5	48253	56443.7	66441.7		67749.7	64437.1	75450	44384.5	31589.2	49124.2	56389.7	68590.6		68938.3	66720.2	78165.6	45308.1	31158.7	49633.9	56939.8	64307.7		67207.6	64796.3	79486.4	44028.7	32979.9	47306.6	53977.4	60708.5		68144.1	64506	81084.1	44117.5	32254	45241.7	56492.3	60244.1
16	131.537	962.5		70364.9	65761.4	77962.2	45248.6	33877.1	51599.4	56782.9	65156.1		69504.8	67165.2	76256.7	42542.7	33847	48784.6	56957.6	65363.6		69369.3	66803.9	79304.7	42760.3	33122.7	50280.6	55906.8	62558.8		69285.9	66941.6	79902.1	44041.8	31426.9	48876.5	56962.5	63250.1		68779	64910.2	79271	40873.4	32862.3	45889.5	56783.2	59143.3
17	131.36	950		68192.1	65903.1	79512.3	45322	29375.1	48281.4	56037.7	66606.3		68818.5	67189.8	76519.2	46219.5	32724	48758.2	55371.9	67684.6		66954.3	67757.1	79941.9	45150.9	33814.7	49393.9	56936.1	63628.4		67706.2	65793.8	78480.6	43304.6	32819.8	46399.7	53497.9	64054.2		68271.7	65899.4	78752.9	44755	32451.5	44363.7	55579.2	60015.1
18	131.184	937.5		69834.1	66234.9	78335.2	45303.8	34544.4	47406.3	59610.5	67837.2		68221.1	64438.6	79149.5	44535	33456.5	49729.1	54482	66218.3		68217.8	66816.5	80420.4	45351.1	32638.3	48774	56738.9	65018.5		68798.3	63390.9	80153.6	42389	31580.4	48438.4	53646.1	65485.2		68819.6	63942.3	78561.2	44533	32729.3	47290.2	55036.9	60094.7
19	131.007	925		66608.2	66412.8	80094.6	46244.5	34960.4	48276.9	56662.3	66308.8		66865.6	66731.8	76511	43965.7	33088.9	49412.3	55187.7	64085.7		68997.3	66505.9	80628	45411.4	31797.5	48840.3	57442.6	66575.7		69710.2	65966.9	81041.9	44746.4	31559.8	49170.9	55614.6	61051.3		69651.1	64205.3	81919.7	45286.5	32809.2	44100	56933.9	59396.9
20	130.831	912.5		68178.9	66733.1	78621.2	45512.7	33928	48677.8	55250.5	67604.6		67997.5	65353.9	77099.9	45894.6	32819.9	48833.1	56353.4	68038		69819.9	65542.2	78212.8	42554.7	35238.5	49403.2	56330.3	63520.3		67290.8	65653.6	80290.9	45013.4	34351.4	46807.7	58014.7	58928.9		67567.2	62791.9	80643.6	42979	31284.6	47209.6	55163.8	61058.3
21	130.655	900		68206.5	65110.5	76687.2	46702.9	33209.5	51705.4	55469.6	66510.2		68273.4	65679.1	76835.1	45204	33093.7	46883.6	55685.9	68981.8		68339.9	63392	81034.6	45458.9	30897.6	49629.3	54762.2	63643.3		68261.4	65356.5	78698.6	45882.8	34855.8	46213.5	56223.7	61362.4		67294.6	62544.8	82413.1	42080.6	32301	45974.4	56025.1	57290.3
22	130.478	887.5		68498.5	66773.1	78575.9	43259.1	34122.2	48259.5	55678.3	66772.8		68866.2	65444.7	76230.9	42765.4	32600.4	45954.7	54743.2	66134.6		68977.3	66807.9	78000.1	42590.2	33350.2	48368.6	56853.7	65143.9		70813.5	63403.2	79393.2	41196.3	33870.2	43949.1	56658	61289.6		66437.1	61316.7	77980.1	41888	31342	44304.7	55712.9	58545.2
23	130.302	875		68243.7	64564.8	76086.7	43064.4	32643.3	48021.4	57321.9	65736.2		69205.4	64086.1	77152.3	43609.6	33507	46581	56871.6	65945.6		68419.3	64964.5	78853.5	46305.7	33257.2	48853.3	55086.9	64881.6		68839.3	63360.9	78371.7	45110.1	34584.5	45969.4	56220.9	60088.4		67355.6	61635.6	77686.3	44086.3	31898.6	42695.1	55707.6	58210.3
24	130.126	862.5		67725.7	66567.6	78357.4	43099	33200.8	49774.2	56245	66535.3		67827.7	65715.2	77416.1	45074.7	30724.4	49343.5	56161.3	65897.3		69122.5	64352	79201.9	44211	32832.4	47133	54098.3	62684		67706.1	63766.9	80875.6	42340.6	32369.9	44134.7	57269	60514.6		69696.2	62802.4	79605.7	41202.2	32522.8	40628.3	56410.6	58060
25	129.949	850		69882.7	67024.1	78745.2	44196.5	33196.1	49568.7	56925.8	66351		67887	66186.8	74890.6	42954.9	33044.5	47055.6	58125.2	64186.7		68260.1	63491.1	77666.2	44952.8	31582.5	45817	56207.3	62392.6		67587.3	63523.7	78520.6	42026.5	29706.8	43795.4	55442.3	58651.7		68402.2	59851.4	77742.7	44245.9	31933.2	40059.8	54119.8	57878.4
26	129.773	837.5		67030.1	66649.9	78916.6	47399.2	36722.5	48951	57220.4	65514.6		68964	62412	76786.2	42591.2	33251.8	46557.4	55975.1	65128.9		69179.2	65567.2	77361.8	42978.3	32569.2	47780.9	58047.2	61663.8		70213.3	61304.6	79873	44064.1	30986.6	41516.5	55420.1	59096.5		65385.5	60001.7	80781.6	41998.8	30883.5	39188.3	54560.4	55863.4
27	129.596	825		67739.2	63541.4	77797.4	46512.2	32742.4	45577	56296.9	67191.6		67197.7	61237.4	79087.5	42682.7	33637.8	43998.6	57166.9	65378.2		69209.3	62667.8	79335.4	44241.3	33634.7	45350.3	57632.9	62693		67035.3	58798.6	78498.9	41674.9	32648.1	41370.8	56674	57201.6		68074.6	54461.1	77398.2	40479.6	32439.6	36328.8	54063.5	53467.6
28	129.42	812.5		69606.5	62726.6	78048.1	44188.7	31092.9	46997.9	56006.5	68094.8		67315.6	64315.1	76572.2	44519	31187.3	47918.3	59093.7	64139.8		69492.8	61629.8	79195.5	44327.8	32002.8	45536.7	58397.5	63354.9		69839.4	57674.7	79388.2	42559.9	32577.1	39170.2	59325.4	56423.5		66748.3	55052.4	77322.6	42867.5	32012.4	33737.9	55500.3	52365.4
29	129.244	800		67382.7	64628.7	76252.8	44718.1	31766.4	45703.7	56427.1	65801.4		66833.7	64707.9	77914.5	44597.6	32735.6	44191.8	56699.9	62365.1		67834.5	60469.8	79891.8	44002.8	33629	43041.1	55975.5	63011.9		66309.4	55621.3	78721.1	40134.4	33331.1	36614.9	57468.3	54692.5		66022.2	52008.5	78956.6	42684.1	31736.5	33215.2	53635.4	51547.5
30	129.067	787.5		68462.5	64569	76687.7	44987	31932.3	46645.5	56380.7	66078.1		67743.4	62152.9	75681	46201.8	32250.3	41735.2	56485.8	63648		68633.5	60601.1	77959	44351	30116.9	40998	55092.5	62098		67087.5	54064.7	81099	40830.9	30921.3	33672.2	55133.9	52854.8		66343.3	46591.3	78714.7	43805.8	32790.2	27607.8	56150.5	46901.8
31	128.891	775		70014.6	62909.8	80119.1	44796.8	31978.2	47204.8	56461.3	66297		69469.3	61399.4	75793.1	45535.9	31257.1	39495.9	56307.1	60486.5		70454.2	60033.1	79039	41475.6	34194.5	38465.7	55206.1	58111.3		67192.9	50068.2	78942.2	41769.8	32799.2	28581.9	54617.2	52086.9		66999.7	42552.2	80455.9	41500.1	34591.8	22990.2	55320.4	43990.9
32	128.715	762.5		67068.8	63321.2	76845.5	44358.6	32180.5	45683.5	58029.5	62709.8		66161.7	60059.2	75445.7	44295.5	32420	38396.9	56123.5	63020		70589.4	56675.4	78918.5	43221.7	31444.7	34860.9	55867.9	59272.7		69342.7	46994	81317.4	41374.5	33585	25213.6	56394.7	50481.2		68740.5	36772.6	78134.6	44146	33226.3	18631.8	55969.9	43571.1
33	128.538	750		69130.6	64274.6	80099.5	43756.8	35214.9	40571.1	56537.2	64997.7		69367.7	55956.5	77803.1	44135.4	30787.8	34718.5	56714.6	59850.2		68552.7	51289.4	79259.6	44514.6	32801.1	30731.9	56825	54709.1		66866.9	40452.4	81528	43100.7	34089.7	17521	56314.7	47807.6		68058.4	30488.7	78877	41826.3	31471.2	10016.6	56978.5	36709.6
34	128.362	737.5		69253	61220.3	79098	44194.1	31940.9	39027.1	56376.7	63129		67742.9	51852.8	77688.2	42219.8	33324.2	26301.7	56883.1	58144.7		68385.2	48758.8	78287.3	47063	32508.4	19877	56979.8	52832.1		65878.3	32588.3	78933.9	42074	34510.4	11788.1	56836.1	41355.2		66212.1	23833.5	78683.9	41106.6	30426.6	7009.32	55001.2	32880.7
35	128.185	725		67978.1	55053.8	78189.3	43690	33517.4	25500.9	56196.7	62152		70761.6	47148.1	75533.5	44629.7	32356.9	13855.6	59524.2	55805.2		69365.8	38432.4	79431.8	43821	33013.7	10445.1	55077.3	48776.5		67677.9	25185.3	78584.9	40401.2	33757.1	3590.02	56648.2	37065.8		66114.5	13250.1	75060.1	40213.9	33126.9	1010.33	55208.5	27505.6
36	128.009	712.5		69592	49916.8	77823.9	44331.5	30681	9924.13	54916.1	59386.6		66034.3	32954.5	79333	44547.3	32440	5848.26	53239.8	50847.6		67289.6	25374	79568.4	43956.9	32187.9	1198.84	57961.3	44451.3		66863.2	14941.3	80350.6	40741	32764.2	2698.75	55791.1	29542.7		68465.3	8481.48	80766.7	39852.5	33258.1	-1111.76	53767.2	19986.1
37	127.833	700		69118	32302	79777.5	42793.9	33463.9	-3256.92	57185.7	57726.9		67138.8	16406.8	75456.5	45833.8	32096.6	4717.19	57776.7	45705.3		69388	15884.2	77306.8	44046.6	33076.5	-2528.29	54767.3	37030.3		67564.8	6164.99	79022.5	39241.1	32439.1	1461.84	56245.5	21334.3		66613.8	4014.66	77703.9	37577.2	33546.5	-116.55	53267.2	11183.8
38	127.656	687.5		67423.7	4796.52	77594.1	40616	33000	9586.94	55049.3	48298.7		67910.5	-885.713	77655.3	44656.7	30587.1	5720.45	57219.1	34942.4		66481.9	3074.72	78392.4	41850.8	31380.3	3270.21	55173.1	25946.7		68008.3	-2768.18	81155.4	42649	33513.8	487.568	56958.1	12953.3		66905.4	427.342	78795.2	37839.1	34655	-649.449	53642.2	7448.63
39	127.48	675		73268.7	-20.4634	77055.4	47271.7	32457	22798.4	55586.8	34413.7		68496.5	5980.44	78428.4	43444.9	32381	13073.3	57319.3	21479.5		66145.2	-4359.1	77904.6	42311.1	32337.3	4746.76	57032.1	12186.6		69830.2	350.759	77865.7	39209.9	32187.5	1893.36	56325.8	3299.93		68791.1	1002.82	78987.5	37950	33949.3	2987.45	56679.6	259.768
40	127.304	662.5		67883.5	18592.9	78181.9	43690.8	34345.6	36782.7	53329.7	12211.2		67165.1	4132.77	77180.4	43002.2	33229.9	23045.3	57845.7	6927.4		67280.5	1374.93	75382.7	39640.5	36165.4	14337.1	54941.9	3088.08		66146.4	3386.19	79214.5	37224.9	32885.1	7123.42	54930.8	506.191		64168.8	-131.045	77439.3	35661	33300.3	3408.97	52880.2	2178.24
41	127.127	650		67942.9	34281.4	77956.9	41991.6	30728.5	40018.2	57579.8	-6274.79		67181.5	15415.5	77877.2	42411.9	32830.3	28735.3	55202.7	4016.02		67712.7	8079.84	79018.8	40671.6	31643.4	23112.5	54918.8	-1454.31		67382.5	4897.67	80795.5	38475.7	30790.3	13080.3	55871.4	2483.06		66658.3	3453.49	77782.2	35641.6	34427.5	5774.17	53959.9	231.981
42	126.951	637.5		69681.9	41244	76488.8	44032.8	33504.6	43598.6	54865	11146.1		66951.4	21164.9	74391.6	44305.3	30909.6	31651.2	57618.4	7325.44		67853.3	16498.1	77436.2	41022.7	32415.7	28791.4	57068.4	2600.62		68270.8	6124.19	79085.9	37855.5	32864.8	15383.4	53838.7	-351.103		65887.2	5643.7	77989.5	32739.3	31280.8	8411.11	56584.4	607.565
43	126.774	625		68531.4	40452	77219.7	43043	33483.8	42476.7	57695.8	34839.1		66232.9	28121.7	76109.7	42368.5	32310.7	36566.6	55095	19405.2		68885.6	19073.6	78932.5	41647.8	32851.1	28345.6	56063.2	11260.7		64686.5	11449.4	82965.1	37588.9	32351.1	19684.5	57877.9	4446.82		64044.9	5293.64	79116.1	32366.7	33650	12711	54619.8	1430.54
44	126.598	612.5		71978.5	41347.5	77856.4	44380.6	34751.7	43757.4	55891	47855.4		68262.7	25298.7	76776.2	41393.2	32416.6	36766.8	56384.8	31494.8		67615.3	21376.4	78378.7	38879.8	32638.8	33364.7	57632.1	22175.4		68685.3	11473.2	82438.6	34143.1	32074.4	20806.6	54272.9	12299.9		66482.8	11097	79541	30046.7	35125.5	13263.8	56623.5	6843.59
45	126.422	600		69843.1	39340.2	77407.8	42177.1	31171.4	45054.5	57788.4	56171.2		67378.6	24485.3	78562.5	41063.5	31784.3	35681.2	56074.2	44100.2		68444.9	20408.1	77932.8	36501.6	33509.9	33165.9	55117.8	33264		67365.4	17720.7	77106.3	31428.4	31468.9	23077.6	55984.6	18136.6		65884.2	12203.8	79235	28790.3	32870.3	11326.8	53873.1	10994.3
46	126.245	587.5		68505	42757.3	76352.6	40524.1	32323.1	44713.1	57490.8	61307.6		68609.7	31932.6	76366.5	39677.4	32655.7	36639.5	56265.3	49957.8		66266.5	27807.7	78563.2	36945.9	32125.3	31048.4	57658.9	40580.1		67267.6	22251.4	78284.3	30679.8	32476	21396.9	57604.2	26677		65885	20948.8	77492.1	22785.8	31128.4	12994.7	53809.6	16101.4
47	126.069	575		66503.7	55403.4	77960.8	41775.6	31574.3	44894.5	56129	63265.1		70725.2	44876.2	77588.7	36805.6	32762.2	37121.8	54990.4	52426.1		67655.2	39796.7	78433.4	35456.9	33215.9	30731	58158.4	48802.9		65285.7	34676.6	78552	26144.3	34910.3	20368.1	55305.3	28150.8		64164	26345.9	80006.5	18869.1	31690.7	13352.6	55285.6	21562.2
48	125.892	562.5		65256.2	59955.1	77883.9	39827.3	30856.1	42100.3	55651.6	64390.7		67844.3	54718.5	77793.8	35243.8	33588.6	34815.1	55009	55302.3		68729.1	51701.8	79612.7	30112.8	35571.1	29674.5	56008.8	50207.8		65537.7	40738.9	76851.4	22164.3	34131.9	17841.2	54065.4	33171.9		64790.7	35084.1	78387.2	12500.7	33803.5	12441.3	55727.4	24961.2
49	125.716	550		67874.6	62548.1	78243.2	37104.7	34774.5	39449.7	55145.1	66189.8		66064.2	61011.8	73818.8	30806.3	34011.3	31220.1	54891.6	58435.4		66680.9	55834.2	78346.6	26570.5	31934.8	24076.8	59599	51275.2		67588.9	51644.8	79124.8	13865.8	33308.6	15063	54425.8	38740.5		65190.7	43508	77567.9	7626.54	32340.2	10851.9	53382.9	28781.9
50	125.54	537.5		69281.4	65919.2	77705.6	35571.8	33301.4	38580	54613	64890.2		65380.8	63847.9	75845.7	25626.4	34039.4	26864.2	55033.7	57681.2		67979.2	60521.6	77352.1	16049.9	31975.9	21936.4	57070.5	51170.9		65420.9	56374.3	78968.1	10087.5	33611.6	16564.7	54455.6	40888.6		62392.9	48633.6	77433.5	7598.89	33206.4	12045.9	51691.3	31772.3
51	125.363	525		67710.2	65322.4	76702.4	25774.3	32189.9	33130.9	56633.3	63818		66619.9	62703.7	77440.3	12980.4	33255.4	26599.7	56399.3	59965		66419.4	61386.7	78669.7	10984	30983.1	21551.5	56053.5	54827.3		62832.1	59546.7	78078.7	3422.26	33932.8	12340.2	54004.8	44174.9		63323.1	52742.9	77804.1	1911.39	33114.9	11860.9	53268.8	33723.7
52	125.187	512.5		67887.2	67809.9	77687.1	7062.9	33495.6	35241.3	55761.1	64141.4		63634.6	64058.3	75925.2	3738.33	31880.3	23721.3	55856.8	60122.7		68385.3	64043.9	76750.9	237.282	33848.3	17093.2	55777.3	55895		66155.7	61235	78018.8	1450.31	32570.1	16655.5	53297.4	44177.9		60920.4	56010.7	78308.2	-2026.37	31862.8	12839.5	55070.5	32946.8
53	125.011	500		66258.4	66463.7	76980.9	-2181.68	31181.4	36304.5	54712.4	65288.9		68385.1	66822	75533.7	2826.78	33182.2	26611.9	55385.6	61563.2		67868.8	63079.9	78834.6	-2681.75	31612.8	24418	57012.9	57533.3		65370.6	60706.1	79802.4	-630.839	31957.4	17656.4	54384.1	46996.1		65652.4	60334.4	77879.6	953.283	31130.2	16606.1	56746.4	37271.1
54	124.834	487.5		67392	65033.7	80552.2	8841.69	33049.8	44338	57621.2	66004.3		69578.5	65573.1	75813.8	2362.78	31326.1	33463.2	57312	60978.9		66637.5	66095.6	77603.5	3700.01	31844.3	30543.2	55838.3	52827.1		64935.1	63042	77873.6	1108.76	32772.5	26034.1	53509.4	46191.9		63175.3	59255.8	77794.2	-600.091	33890.7	18139.1	54287.4	38550.4
55	124.658	475		69293.3	66037.7	76748.2	21375.7	32286.9	45452.3	53981.3	63989.6		65551.6	66196.4	76995.9	10215.9	31182.2	41637.6	54671	62464.9		67248.2	65553.3	78285.1	9154.63	32158.6	36205.3	56092	56238.9		65965.9	64591.6	80321.6	3622.59	31718.3	32721.2	54520.3	46795.8		61279.6	63594.3	74821.2	2447.11	34064.2	25418.7	54323	38308.3
56	124.481	462.5		67615.6	66781	77320.4	31907.6	29627.6	44464.5	54403.4	64425		66137.3	66566.7	77693.6	21069	31764.8	44539	55100.5	59702.3		64613.6	67574.4	76282.3	17009.9	35007.7	42910.8	54469.6	56209.7		62939.6	63958.1	79743	6018.93	31277.3	33823.6	55007.9	48511.4		61326.9	61757.7	78793.2	4843.77	31970.6	29784.3	55134.5	38109.5
57	124.305	450		67794.7	65650.1	77664.8	36141.3	31844.1	48160.6	56096.7	63934.2		67025.5	64188.1	77711	29445.4	33012.1	46570.5	55320.3	61975.5		67266.2	67190.8	76905	22405.8	33460.8	42005.1	53368.6	56639.7		62660.1	66469.1	79167.2	12553.3	29487	38422.1	56735	44060.8		60768	65357.7	77304.5	7946.55	32188.5	32559.5	54675.6	36502.5
58	124.129	437.5		67336.3	66858.8	76447.1	39782.5	32079.6	48927.4	54462.1	65409.6		67249.4	65502.9	77923.5	32820.6	32741.3	44770.6	55767.5	60266.4		65579.5	69333.4	78326.1	26522.9	32151.9	42822.9	54406.9	55905.5		63656.1	68829.4	77954.5	18047.7	33672.5	39882.4	54180.6	45092.9		59090.7	66476.4	75960.9	10723.8	30928.7	34014.5	53362.4	37749
59	123.952	425		67980.5	66032.4	76921.9	40788.1	33150.4	46333.6	57644.6	66108.2		66787.9	67621.4	78335.6	35370	31454.3	47424.5	56596.9	58699.5		67689.2	66319.8	77732.6	30166.1	32001.4	46085.9	55548.7	53598.2		62111	65602.2	75870.1	19922.4	34483	43375.8	54545.3	42822		57041.8	67605.5	78741.9	12841.6	32168.7	39311.1	51956.3	34345.8
60	123.776	412.5		65755.8	65422.5	77437.6	41323.7	30493.3	48246.9	55634.4	66194.7		66802.3	68227.4	73513.7	37016.9	34298.1	45657.5	54468.3	59381.4		61686.4	66890.5	76419.1	32273.4	32684.8	46124.7	56280.8	52706.9		58630.7	70014.4	77206	24163.1	32777.5	41613.5	52023.2	41440.7		54768.7	65928.6	76167.6	14547	32259.4	37497.2	51525.4	33109.4
61	123.6	400		66912.8	69525.4	77481.7	42812.3	31622.2	48823.3	57580.9	65014		65305.4	66569.6	77529.9	38890.5	32045.3	45985.4	55945.2	56462.8		62404.8	67380.4	78613.5	36368.5	34657.1	47141.6	55849.6	52241.5		56920.5	65901.6	78334.2	24711.7	30662.9	45583.4	52256.9	36160.3		52221.1	63657.4	76772.2	17647.9	34348	39784.9	53295.8	29444.8
62	123.423	387.5		65869.3	65615.7	74643.2	42511.6	33616.9	48197.8	55504.2	59939.4		64863.1	66991.2	76904.7	40993.3	33516.7	49080.1	55736.5	51559.2		61473	67753.8	77826.3	34597	31825.9	46780.9	55330.3	45352.2		54140.3	66999.1	78566.8	27231.4	32489.8	45986.7	52840.6	30827.1		48132	66068.4	76352.7	22256.7	32918.8	44759	50381.6	24668.3
63	123.247	375		65346.5	70227.8	76091.1	45078	36109	48679	56863.7	59617.1		59856.1	66124.1	74833.1	41746	30725.7	47414	54945.6	49724.8		58340.4	67897.2	79024.3	38994	33350.2	49609.8	53350.1	44252.1		49667.3	69574.1	78141.7	29925.1	34055.1	44760.4	52120.5	30373.1		42985.6	68546	75517.4	23335.3	32510.4	43310.7	50217	22825.8
64	123.07	362.5		65732.2	67426.2	77359.8	45916.8	33333.3	49055	55453.9	54677.3		58838.8	68308.2	77996.8	39946.4	36395.8	48149.9	54361.9	42768.6		54040.8	67079.6	78001.3	37329.7	33238.3	47248.9	53346.4	38935.9		42560.9	69263.6	78888.8	29504.3	33478.8	48528.9	52828.4	25288.7		39070.3	66623.6	78804.5	25166.1	30745	43399.4	47867	20048.8
65	122.894	350		60688.7	66945	77769.7	44222.6	32066.6	49375.7	54384.3	49130.6		55629.1	66852.5	76705.3	40422.1	30396.4	45881.8	55559.8	35699.1		48763.3	68276.7	79772.8	37497.8	32313.8	48554.7	54622.9	29999.8		36191	68326.4	76353.7	30060.4	32213.3	44687	51310.3	21728.7		31766.6	68995.5	74668.3	25321.2	31443.9	45676.4	48911	16047.6
66	122.718	337.5		55095.5	68276.8	77992.2	44131.6	31618.7	50690.5	52638.5	44546.3		43222.9	65233.1	73479.3	40293.3	33698	50347.5	52728.3	31124.7		37469.4	66001.8	77717.5	37930.8	33690.7	48179.8	54161.2	25172.5		29081.2	68787.9	73786.3	30584.6	32444.1	46139.3	49868.4	18142.9		24202.7	68138.6	73149.8	24857.7	32597.9	45779.4	48709	15074.7
67	122.541	325		50048.7	68279.9	77350.8	42716.2	30313.1	51687.6	53817.8	45894.9		34784.1	66664.8	77070.2	40954.1	30283.9	48959.2	51563.9	30350.8		28933.7	68215.1	76361.7	38288.7	32966.4	48286.5	53591.6	26486.6		20337.8	69673.3	75330.6	30953.6	32361.1	48554.6	49757.7	19587.4		16952.5	69487.5	75297.8	25269.3	32268.6	45424.1	47540.1	19733.1
68	122.365	312.5		40985.1	67625.6	75333.5	43785.3	31392.6	51068.8	55614.6	55195.4		27224.1	65739.7	76862.6	41658.2	30957.9	49232.6	55039.9	41427.7		24103	65550.7	76922.7	38078.4	32379.2	47846.8	53221.1	32335.6		15422.1	66948.3	75380.5	29070.4	31563.7	48395	47701.4	23638.2		13960.2	68017.7	73239.6	24207.1	31852.3	48465.7	44857.8	22451.7
69	122.189	300		45681.8	66646.8	78701.9	43376.3	31815	49781.9	56505.8	57307.6		29598.5	65885.1	75206.1	40605.2	30154.2	46972.2	52690.2	49305.2		22684.2	66701.4	76934.6	36726.5	33665.4	49147	49369.2	44786.5		14288.6	69615.7	76331.2	28219.3	34119	50131.3	46237.8	35236.6		9739.73	67734.9	75220.9	21960.8	28729	48286.1	42120.7	25806.6
70	122.012	287.5		44621.8	67411.3	75542.9	43123.2	30744.7	48413.2	56299.5	62227.7		30555.9	69108	73745.4	38366.8	32612.4	47985.1	54666.4	56288.5		21822.3	66072.4	76633	36430.9	30725.6	50343.8	51685.4	49003.7		12500.6	69509.4	73385.4	29366.2	31174.2	49372.6	42691.5	41696.6		9100.3	68776.9	73724.9	21936.9	32838.2	47946.7	38603	31748.7
71	121.836	275		48860.3	65352.3	78128	42812.5	31854.8	50340.7	52095	66330.8		34984	66606.9	73808	38503.2	31215.4	51677.6	51979.3	61719		23359	67285.1	74831.9	33968.4	31906.8	48636.1	50521.8	56064.1		13628.6	69485.7	74538	29667.4	32775.5	50177.9	40681.6	47897.2		8210.95	68850.5	70488.8	19844.8	31056.7	49473.3	37221.2	39569.7
72	121.659	262.5		46891.1	64860.7	77266.5	41277	33288.5	48751.4	52037.4	66889.2		31003.9	65169.1	73109.2	36467.2	32772.8	49257.9	49136.7	64279.1		22324.2	67052.8	76112.6	34560.7	32332.9	50490.5	45559.2	59241.9		10481.9	70801.9	72920.7	27711.6	30944.7	51108.2	39962.8	53895		5975.26	68031.8	69637.3	19819.7	30353	49313.7	30505.3	46344.7
73	121.483	250		43940.7	67301.6	75007.6	40066.5	33260.7	49736.5	52713.4	65538.2		25776.8	65241.2	74964	35939.8	30912.1	49788.8	43959.6	63626.7		16144.3	68180.6	76527	32214.1	30504.9	49612.8	39386.9	60900.7		6415.85	70318.6	74960.9	23776.4	32183.9	50100.6	28866.1	52627		2581.52	66377.4	71376.5	17239.7	31083.7	48540.9	24370.4	49223.3
74	121.307	237.5		32166.6	68506.8	76529	39604.1	33057.6	49716.7	45960.5	66419.3		16297.7	66974.3	74314.4	32955.2	31541.1	49529.4	39585.2	67421.8		8115.5	68545.5	74534.2	26173.8	32689.2	49757.8	33945	62850		2914.89	69496.1	71388.4	19474.5	30714.6	49717.4	22575.8	55153.9		2974.75	68020.4	68099.8	13629.5	30700.6	50104.2	20620.1	50653.8
75	121.13	225		19028.4	65496.9	76318	37902.7	32697.3	50335	40981.6	65232.5		2720.39	68311.4	74299.4	28118.5	31816.9	49360.1	29746.9	65147.1		6799.85	67964.7	74898.3	22187.4	33195.8	48376	22241.7	64141.6		-1388.42	69323.9	71624.7	16583.5	30436.7	48659.4	15939.2	56381.1		4058.57	69293.7	65193.6	13726.8	30556.3	50633.7	13873.4	57396.3
76	120.954	212.5		7071.91	65060.3	74993.3	32244.1	31980.3	49447.6	33191.3	67051.3		4668.31	65373.6	71104	25352.9	29057.6	50806	22246.8	63937.6		-5679.53	67036.4	72269.3	17634.8	31100.9	50539.6	17914.5	66784		-354.429	69364.3	70844.1	14227.5	30767.8	49318.7	12508	58154		535.141	69080.2	63954.1	12006.4	27485.1	50884.1	10342.9	59434.3
77	120.777	200		4226.2	67130.5	74248.4	28486.7	32122.4	51790.5	32744.5	65985.4		1409.28	64941.3	70782.3	20407.7	30368.6	50316.9	20796.6	68679.4		2165.93	66329.3	71956.6	15696.8	32033.5	50385.1	13903.3	64997.9		-2695.54	69671.9	67269.3	11905.8	28410.7	49372.8	8467.78	63144.2		1296.84	69757.7	62282.7	10359	29214.2	49105.6	6490.82	61065.5
78	120.601	187.5		34289.1	68604.3	75184.9	30226.5	33255.2	50224.7	29992.9	67987.3		17921.6	66515.7	71910.1	23358.5	30269.9	47236.4	15585.4	65297		10896.1	67520.2	67298.7	17732.5	31647.9	49803	11660.2	63550.7		4686.53	70556	62824.9	16308.1	29732.3	52427.6	6881.18	61630.7		5560.56	68768.1	57474.3	13481.7	26921	49151.5	4476.02	60108.5
79	120.425	175		49998.6	68629.3	72901.4	36769.8	31050.8	48775	23599.7	65210.5		35518.6	67321	70336.2	29322.2	32107.7	49132.1	10223.2	67176.2		29228.3	66833.7	66951	23651.3	30677.1	49920.9	8363.76	64748.7		16162.2	67994.2	58939	18444.7	27390.7	49443.2	2495.27	64727.6		11266.9	70946.1	51327.4	17603.5	26175.5	48116.1	2475.5	62330.9
80	120.248	162.5		60068.9	67132.5	71896.2	41903.7	31223.5	49830.2	12277.4	65991.7		50679	66244	65807.5	33250.7	30877	48774.3	2697.76	67630.8		39530.7	65574.2	61526.4	29227.5	32778.3	49310.9	-1063.48	63826.8		26481.9	69445.6	52725.9	23498.4	25905.6	51289.8	2707.71	64093.9		17990.8	70080	43205.3	20719.3	24197.5	49695.8	2829.3	63641.8
81	120.072	150		64112.2	66159.5	68800.6	41106.6	30754.9	48978.4	1360.32	67879.3		55976.6	69742.6	59075.4	37265.2	31384.6	49404.9	4499.1	66417		51867.2	66687	53915.4	36761.2	29090.6	51335.7	-4488.89	66000.2		38827.7	67293.9	40607.3	28151.1	24457.2	49416.4	-472.668	63684		26477.9	68294.5	34605.5	23755.5	22571.5	54335.9	-546.908	64948.7
82	119.896	137.5		65677.9	66466.2	58778.8	45602.5	31851.8	47628	7992.02	65941.8		61300.1	68804.3	48503.4	40631.2	29730.8	48579.3	1750.74	66901		56139.7	67360.5	40919.8	37203.8	28128	49286.5	6518.96	64323.5		47436.4	70877.1	30099.1	33445.8	23311.5	50396	672.376	64521.7		33554.9	67655.5	24838.2	27932.3	18855.4	50693.2	734.942	65082
83	119.719	125		65138.7	64787.1	49782.7	44775	29635.3	49957.7	33436.5	67675.8		63572.6	66061.1	36173.9	42824.4	25108.4	49226.2	18922.5	67455.2		59083.3	66854.5	29015	41128.5	24689.6	52521.1	14288.4	67349.7		52555.7	67239	23049	37666.9	21644	47425.6	8096.64	63727.7		41066.2	68457.6	17762.9	33992.8	14883.8	49778.7	3552.88	63432
84	119.543	112.5		64577.9	67314.9	41977.5	44523.1	26234.8	49630.9	44447.4	67657.5		64249.8	66846.3	27595.2	43594.7	24408.8	48910.8	35119.4	66612.6		61086.6	68783.3	21876.4	42530.3	19940.8	50707.3	27464.9	67377.4		55166.5	68059.7	16489.4	38423.6	15579	52072	17654.6	65007.3		49344.7	68737.9	13909.8	31492.9	15039	50564.2	8888.81	64409.7
85	119.366	100		67868.7	67109.6	43543.5	47061.4	25588.6	50142.3	52784	65804.8		64806.5	65301.8	24423	45100.2	18734.3	50147.6	41106.8	68642.4		64826.7	65205.4	18701.1	42187.7	17833.6	51255.1	37115.3	66270.1		61043.3	71186.6	10819.7	40942.1	14563.8	51097.2	25336.6	62569.4		52817.2	68284	9442.29	37615.5	7462.68	50684.5	17113.2	64385.5
86	119.19	87.5		67328.4	67384.6	44216.3	43953.6	22749.9	48558.2	52545.3	66879.3		67178.6	67288.2	22663.1	44006.1	14312.1	49499.6	46883.9	66904.6		64829.5	69096.7	16101.2	44343.1	11683.8	49653.4	42714	70086.7		58911.3	67557.3	7507.82	41211.5	6860.46	50063.6	33890	64762.8		58995.7	68473.8	5906.53	40284.2	6916.66	48884.9	23955.2	66421.2
87	119.014	75		68517.6	65328.4	32033.2	44372.7	21958.4	50872	53671.8	69777.6		66864.3	67742.5	11623.9	45833.4	13071.3	48465.9	51027.8	67423.3		64940.2	69675.5	9028.86	46010.6	11799.6	49527.7	47351.6	63341.8		60277.4	70006.4	3187.35	42255.4	8952.65	50384.1	40762.6	63976.2		56010.2	67462.6	4758.93	41308.7	5602.32	49069.2	29552.9	65845.8
88	118.837	62.5		65334.4	67447.5	15097.6	46427.2	21891.4	49538.2	54785.9	70180		67485.1	69796.2	4573.23	44390.2	17743.6	49372.8	54282.3	67888.6		66720.4	66104.7	1565.32	44318.7	17109.3	50340.5	51945.5	66931.1		61720.9	69914.6	3323.66	42676.4	8380.01	48300.6	43675.4	65896.1		57499.6	70086.5	130.885	41442.1	8820.31	50994.4	35727.5	64554.6
89	118.661	50		68578	65248	-1950.93	46989.8	26531.4	52307.5	53872.9	65606.1		68970.7	67970.9	5086.1	44531.8	21464.5	48102.1	52879.1	67470.6		67764.6	67215.2	-6370.87	43774.2	17281.2	50528.5	53173.6	67041.5		65095.8	70199.1	-3395.69	42191.4	14298.8	50312.5	45359.5	63918.1		58887.2	70493	2959.27	43757.8	7653.86	49062.8	37962.3	60183.7
90	118.485	37.5		66860.2	66822.2	14059.4	47347	27759	50258.6	54760.1	65814.7		68295	65891.2	5121.54	44487.5	22397.2	48925.7	52710	66774.1		69366.1	65078.5	8331.3	45893.7	20706.6	48353.9	53227.1	64867.6		65108.4	68297.4	1458.99	40447.5	13930.1	49055.3	48238	66019.5		62512.4	70202.2	468.289	42785.7	8998.33	48557.6	44349.5	59963.9
91	118.308	25		66708.4	68371	45402.6	47581.5	29219	51054.1	59126.1	68462.1		68995.4	68142.5	28970.8	45246.9	24986	47721.2	53209.7	70677.2		68071.9	67477.1	21584.8	44147.2	23709.3	50250.4	54268	68414.3		64181.9	69053.5	11346.5	45656.6	16505.5	48818.4	49681.3	64353.8		62924	67238.7	5794.36	45518.9	12266.9	48749.8	45383.9	58923.7
92	118.132	12.5		69085.1	65841.3	62009.9	45187.9	28261.5	48282.7	55658.2	70749.1		65047.9	68693	45929.2	43109.1	26631.3	52639.1	56348.6	66922.4		66473.2	67274.5	39250.8	43041.4	23284.3	51304.6	54281.9	67984.4		67257.6	69667.2	21221.9	44051.9	17946.6	52161.8	52134.2	64997.2		64425.7	68482.2	14229.5	45099.2	12467.5	51229.7	48141.9	57240.7
93	117.955	0		70597.3	67539.8	69580.5	44445.7	29461.2	51455.8	56810.2	68923.8		67062.5	66243.9	60911	45299.4	24263.4	50523.9	54755.9	67949.1		65930.9	66985.3	55357.4	44222.4	23837.6	49802	54156.8	67853		66919.2	69946.9	40922.6	44517	18970.7	49782.1	52795.1	65071.6		63129.1	69178.7	25061.1	42621.3	10256.5	50503.9	47032.5	59455.3
94	117.779	-12.5		68008.9	68517.1	74174.8	44011.9	32586.9	50130.4	56404.6	66990.1		67088.2	67766.8	68834.5	44243.9	24238.9	51276.8	56449.9	68402.7		71732.5	66012	61910	45865.3	24012.1	49303.4	56778.5	66640.8		68474.7	69398.6	46970.3	45362.9	17654.7	49660.2	52438.2	64218.5		67675.9	69342.5	35903	45407.7	15201.3	47468	49020.2	59411.2
95	117.603	-25		70547.1	67808.2	76626.4	44058.2	30255.5	49262.8	57762.6	69769		69126.6	64373.5	67500.3	44870.3	27709.2	49322.9	54959.1	67527.2		68755	65239.9	67734.1	45035.7	26011.4	51181.6	55534.5	68405.1		68206.1	70932	56781.8	45163.9	18080	51341.2	53347	63566		66840	66573.8	44606.7	44404.7	12375.1	50944	49874.7	59868.2
96	117.426	-37.5		66014.8	65494.3	76760.8	45063	30506.6	49932.6	56971.4	67198.1		69146.4	66085	73444.4	45033.6	24924.8	49018.9	57436.2	65843.5		70956.2	68155.7	71121.6	44492.4	24462.9	51180.9	56381.7	65826.2		67287.2	68971.4	65165.8	44835.8	16352.6	50556.3	53061.3	64915.8		67609.1	68801.5	53322.1	44383.2	12437.7	49989.5	51666.6	60872.1
97	117.25	-50		70276.7	68336.1	76143	47042.5	27962.5	49464.5	57125	68653.2		65569.8	66845.8	74771.8	44316.2	26121.8	49584.2	56965.5	68762.7		70140.3	66952.9	74503.8	44568.6	26461.3	49281.3	55174.3	67238.4		67852.1	69802.5	69255.2	42636	16767.9	52651	56535.9	66319.3		66502.4	70814.5	59475.3	44739.2	11482.8	50804.2	53054.7	60388
98	117.074	-62.5		70253.2	67209.2	77146.8	44678.9	29189.2	49028.2	59524.5	68396		70023.3	66077.5	74927.5	45136	24913.8	49599	58779.2	69400.7		70765.5	66998.7	75364.1	45197.8	23399.2	49538.3	55886.1	67215.8		68775.5	70481.5	69861.2	45974	15447.1	50632.2	52301.6	64352.7		66100.4	67034	62383.6	42610.6	10271.9	52441.1	54852.3	59157.2
99	116.897	-75		67305.6	67000.1	79460.7	43801.5	27338.6	49031.3	56518.5	70155.7		69429.7	68437.7	76555.8	45275.3	23669.1	51585.7	55248.9	68039.7		68224.5	67325.2	77635.9	43456	22378.9	49021.2	54614.4	70038.1		67196.4	69428	71588.1	44296.1	14864.6	50285.4	53979.5	64051.4		66820.6	71375	65248.9	44095.3	8508.32	50482.6	54342.7	60190.8
100	116.721	-87.5		71749	68265.3	77292	46100	27745.1	51721.3	55281.3	68203.7		67952.7	66630.4	77203.4	42183	23991.5	50252.2	55768.6	68092.9		66838.5	67835	74897.2	44411	19686.9	51545.7	54628.9	68629.7		66497.3	69607.8	73502.7	43839.3	12875.6	52518.4	55717.1	66061.8		65229	67774.6	68362.2	44977.7	9107.41	50971.2	53651.6	61749.4
101	116.544	-100		70121.6	68704.5	79206.6	43807.9	26519.9	50288.7	57722.1	65825.5		68326.2	64568.4	77581.3	44650.2	22541.9	51457.9	55838.2	67103.4		70698.6	66931.4	77165.1	46267.4	19880.2	51983.2	55069.5	67209.5		68950.8	70552.7	76195.1	44929.5	9401.76	49513.1	56645.1	64686.5		65764.9	70278	70378.8	44742.4	5077.57	51486.7	54100	60278.3
102	116.368	-112.5		69199.1	69375.1	78342	45066.7	24245.7	49916.5	56584.6	66065.4		68705	67598	76720.2	46348.9	17362.8		57725.7	64850.8		70575.4	65760.1	78931.5	46414	14634.6	48816.2	55289.9	67241.6		71264.3	71491.6	75389.7	44309.2	6652.19	49768	53967	68259.5		67149.9	67277.3	72554.3	45979.5	5025.96	50291.7	55984.8	57833.4
103	116.192	-125		68616	68670.1	78439.1	46867.1	23912	51454.5	55440.3	70286.9		66183	66126.3	76070.2	45703.6	13361.9		55673.7	68063.6		70998.8	66020.2	77907.8	47149.4	9094.71	50958.8	54909.2	64849.8		69715.5	69743.9	76227.4	42332.6	3450.19	51549.7	58693.8	67733		67606.9	68920.5	73671.4	45194.7	1360.33	49463.3	52804.9	58761.2
104	116.015	-137.5		69746.9	68205.3	77659.7	43889.9	15312.7	51504.6	55145.7	68958.2		68547.8	64033.2	77699.3	44473.6	7031.96		55636.6	67028.2		70405.1	65833.4	77989.3	45197.6	5300.34	51332.5	57391.8	66891.6		68058	68439.4	77426.4	45149.3	1785.95	48468.5	56047.7	65990.8		68048.3	72584.4	75689	45355.8	1716.63	50437.4	55594.5	58739.7
105	115.839	-150		69026.9	66583.9	79194.3	45266.3	6945.12	49706.7	57625	67882.8		69868.6	66579.3	77465.9	45224.6	1618.51		57663.7	68621.6		68280.7	66525.6	78987.6	44912.3	1330.07	50749.7	57117.4	67666.3		68677.1	66879.2	78660.5	46504.2	987.848	50793.2	55881.5	64812.1		66867.1	68770.5	74832.1	44909.5	700.03	50271.4	55394.9	58690
106	115.662	-162.5		67261.2	66682.3	77532.1	46008.5	-824.305	51161.1	56659.2	67782.9		70713.5	66341.4	77662.3	45553.1	2871.29		54142.1	68770.8		68201.7	68486.9	77093.2	45028.5	-1739.08	50026.1	56391.7	68744.8		69197.8	69004.8	78939.1	44099	995.089	50097.8	57359.5	64207.8		68049.3	66900.5	76638.3	44261.4	849.898	49808.4	56119.5	59129.7
107	115.486	-175		69436.6	66410.4	78223.7	44014.5	6218.31	50698.9	56468.6	68810.6		67710.7	66082.1	76902	44781.9	3518.35		55147.8	67730.6		67846.7	68808.8	77776.1	47125.8	-688.361	50935.3	56840.6	67200.7		69147.6	70914.1	79231.8	44631.5	3674.94	49651	57061.9	65942.6		70367.9	68131	76913.2	45796.8	1283.68	49246.7	55286.7	59872.6
108	115.31	-187.5		67380	67831	75603.7	47492.1	18586.9	49169.6	56120.3	66257.1		69267.4	66111.4	77390.3	45004.5	9454.08		58402.5	66968		69179.4	68388.5	83014.4	44284.9	7065.73	48824.2	58790.8	67067.6		68713.8	70433	81439.2	43156.4	3663.21	52191.7	55855.4	64241.5		68254.8	68001.4	76343.3	44154.2	3929.76	49592.5	54822	59678.1
109	115.133	-200		68465.7	69001.7	78182.1	45816.1	26060.4	50201.1	56210.3	66048.4		67187.3	67478.6	77901.2	44089.2	18716.2		57120.2	69054.9		68180.1	66694.3	77762.2	45626	14570.6	48909	56188	68761.2		70751.2	68222.3	79848.3	42700.8	5914.7	51339.7	55674.3	64796.9		66657.1	68106.1	77300.5	47398	4007.03	51558.6	55117.2	62077
110	114.957	-212.5		66996.6	69203.5	79347.9	46768.2	26756.8	51342.1	57570.9	66278.4		69304.9	67307.3	77699.9	41998.3	22406.1		56163	67804.8		68215.6	66809.5	78977.9	44651.2	18671.1	50548.7	56185.1	66521.7		68690.9	70591.5	78880.8	44734.3	13609.1	48802.6	53004.7	64875.4		69167.7	69281.3	78299.8	42931.6	8593.65	50549.8	55985.1	60449.7
111	114.781	-225		68738.3	67026.9	78470	44872.9	29945.1	49593.9	57621.6	68340		67381.4	66513.8	74526.3	45651.6	24852.3		56564.3	67960.2		67554.5	68140.6	77245.3	44926.8	23644.5	50711	57522.4	67614.8		69960.9	66196.3	79562.2	46625.7	16218.3	51122.2	55680.7	66387.3		67940.3	68323.7	78559.5	46241.8	13031.2	49326.2	54665.7	61199.3
112	114.604	-237.5		68968.5	65603.8	77738.1	45747.1	27471	50292.6	57520.6	69231.6		68469.2	65213.1	77721.1	45663.1	28981.5		57133.3	68535.7		66963.8	67331.9	79002.6	44788.1	27254.8	48768.1	57401.3	69115.1		69479.5	69249.5	80042.1	43429.8	18493.2	49739.3	57892	65773.6		69782.1	69262.2	77976.2	44744.4	17968.8	50443.4	54995.9	61403.6
113	114.428	-250		69058.3	67725.3	76906.9	44435.6	30929.4	53100	56481.4	66690		67917.5	67356	76273.8	46057.7	27718.4		58422.2	65829.7		69991.9	67725.8	78984.7	46079.6	28009	51215.1	58701.6	67377.7		68444.7	71269.2	78260.6	44729.4	22741	50783	56034.2	66354.3		70076.8	72145.6	76836.7	43196.1	19362.9	50125.2	54649.8	61323.1
114	114.251	-262.5		68880	68155	76512.4	45695.8	31261.1	49429.2	55789.2	67788.8		70121.2	64760.9	75313.5	44320.6	28617		56667.5	66352.7		69824	68012.5	77877	44185.2	29258.4	51366.4	54918.8	68011.3		69379.5	69838.8	79113.6	42892.8	27225.3	49880.7	57177.2	66805		68982.1	69132.4	76971.8	46772.6	18114.5	48734.6	57121	60750.6
115	114.075	-275		70750.2	66728.5	78705.9	44697	29777.4	49769.2	60474.2	66979.9		68364.5	67308	76381.3	46389.8	30366.8		56169.6	67977.1		67836.1	68385	78928.7	44203	30542.1	48830.8	55998.7	68330		67596.3	68440.1	83675.2	46572.1	27938.2	50161.2	58029.9	67266.3		68779.3	70757.6	79639.5	45724.5	22172.9	51925.8	56281.2	58849.1
116	113.899	-287.5		67900.7	67287.7	76535.3	43606.2	32208.7	49101	56172.2	68354.5		71596.6	67808.1	75607.9	46372.4	32135.4		57421.7	68858.4		71652.4	67208.8	81959.9	43606.5	30599.5	50464	55620.1	65692.7		67985.5	68808.2	80958.4	45710.5	27757.6	51030.4	56317.7	66651.9		68855.5	66118.3	79252.3	46821.2	28814.5	49044.1	55879.5	61449.4
117	113.722	-300		68396.8	66057.1	76547.5	41619.2	32115.7	51417.2	56350.6	66775.4		67976.8	65095.1	76285.4	46196.2	31976.8		60105.1	69007.4		69481.3	67376.3	80437.5	45623.1	32427.7	48504.3	54929.8	66622.3		71212.5	66882.7	81284.6	42958.6	26691.7	50688.2	57225.2	66773.4		67817.8	67740.2	78386.2	45729.4	26292.3	53549.8	57161.2	59321
118	113.546	-312.5		68651.4	66435.7	77501	46454.9	32253.1	46650.8	57014.9	66820.9		69909.4	67376.4	77183.8	42361.3	32098		60244.5	69069		68145.5	67920.3	77563.9	42925.3	33112.7	50484.5	57794.1	67561.7		67771.7	68697.5	82773.8	44101.9	29411	51422	58227.4	67251		67731.1	69630.6	79047.4	45025.1	26712	50828.6	57865.1	59796.8
119	113.37	-325		70319.5	65159.9	77586.6	45202.8	32995.5	51592.1	56240.7	68927.6		68278.5	63117.4	77038.7	44804.9	31751		56328.6	67081.3		66915.4	66605.5	80938.3	46046	31477.3	48393.6	56672.1	67463.1		69635.4	70449.3	77518.4	43683.7	28715.7	50974.4	56278.7	66717.1		68122.9	66962.9	77715.9	45859.1	29714.6	48991.9	56701.3	62046.6
120	113.193	-337.5		69369.8	67955	78391.6	44268.5	32117.8	50825.8	57193.8	68664.4		69683.2	65960.3	79751.6	45689	32341.9		57092.9	68819.7		69221.4	66714.7	76076.3	45593.7	32132.8	48498.6	60405.9	65908.9		69783.5	68832.3	83170.7	44708.7	29872.6	50469	57877	64946.8		70219.5	69526.3	77503.8	44740.2	29702	50341.5	56080.3	61091.4
121	113.017	-350		70939.3	65118.1	78385.4	43291	32679.8	49859.5	57415.9	68291.1		68675.5	66834.4	77188.4	44711.9	35716.1		57094.5	68985.9		69751.9	68919	78779.7	43744.7	32962.3	51153.4	56476.9	66946.7		68855.7	68885.3	78456.3	42669.1	31373.9	51829.4	57239.6	65792.4		69663.3	67579.7	77886.3	43565.6	32523.9	49308.5	57684.2	63461.8
122	112.84	-362.5		68777.6	65920.2	80031.2	45687.2	32688.6	49982.9	56018.8	69272.4		68265.3	65766.1	79383.8	45196.3	30639		55733.4	69432.5		70390.3	68314.1	81568.5	47630.8	28655.4	49327.3	59309.9	65656		67734.7	69720.7	80038.1	46412.1	31527.6	50371.7	58867.7	64363.9		67884.3	68128	79737.1	44788.5	31746.8	50961.9	54307.9	60806.1
123	112.664	-375		68897.1	67468.6	76922.1	43917.4	33181.5	50619.4	56364.2	69440.4		68620.3	67929.4	77876.7	46245.8	30751.1		56155.3	67941.8		65616.2	67522.1	76496.9	46209.6	32008.6	49311.6	59891.7	67269.3		68528.6	69601.1	80599.7	45400.2	31504.9	51561.7	53796.1	63814.3		67762.6	67985.9	78820.7	45148.5	29782.7	52776.5	54240.3	58928.5
124	112.488	-387.5		68346.3	67298.8	77724.5	44450.6	34411.4	47683.1	56078.5	65329.1		66854.4	66661.3	77378.3	45891.2	33764.8		55292.8	64293.9		68481.8	68287.5	77802.6	44811.8	31867.6	51496.3	56746.1	69060		70090.4	66005.4	77236.9	42739.8	33822.1	50801.3	55831.4	66278.3		69185.6	69011.3	80464.1	45052.9	30677.7	50640.3	57160	62403.5
125	112.311	-400		68856.7	68255.8	75592.9	46627.7	34991.9	50860.7	56560.9	68681.4		71355.5	66440.2	78644.2	44503.2	32164.9		58087.4	68053.2		69519.6	67138.1	79178.9	44869.9	32209.9	48752.3	55689.9	69753.6		70074	68651.3	79754	44165.3	32596.7	49927.1	57788.8	65295.2		69813.7	72027.7	78859.7	45729.1	29102.6	49814.7	57309.6	60346.2
126	112.135	-412.5		67509.3	65433.8	78374	44778.4	33468.5	50093.4	57307.6	66276.8		70060.3	67056.9	76870.2	44859.8	31602.8		56037.6	67363.1		69415.3	67055.9	78082.5	44879.4	32320	48828.5	54756.8	65530.5		69250.1	71184	80069.3	45149.3	29695.4	49655.2	58155	65210.7		68267.6	67598.7	79117.6	43629.3	33412.9	49479.7	54613.9	61872.5
127	111.959	-425		68124.1	67346	77676.1	47262.3	32262.4	50212.9	57289.8	67081.8		69340	65932.7	79497.6	46462.9	32731.5		56957.1	67400		68698.7	69054.4	79391.5	46919.4	31780.6	50804.7	55207.5	67996.1		70408.5	68313.4	80476	43286.1	30093	48443	57094.9	68250		70295.7	68790.1	78108.9	46304.9	32832.6	51147.3	57102.2	59902.6
128	111.782	-437.5		67772.5	65416.9	78136.2	44504.2	31286.2	49451.7	56629.4	67001.2		68726.4	67588.8	77299.4	45203.6	29885.3		56066.8	70096.4		68224.6	68201.3	77790.7	45441	32335.3	51415.3	55460.5	66439.5		68222.3	69864.1	80476.9	44394.5	32593.4	52121.8	53422	65911.9		65460.6	69321.6	79553.6	47045.2	31649.9	49472.3	55275.7	62766.5
129	111.606	-450		69859.3	66629.5	78429.9	44463.3	33785.7	49390.3	56700.8	67411		69488.3	64846.3	77651.4	44313.8	31133.7		58308.3	68488		69232.9	67644.6	79441.1	43019	32830	49243.5	58940.8	66480.6		68600.2	71023.9	79408.1	45205.2	30484.7	48281.2	54782	67705.3		67698.8	68656.8	78397.5	45857.1	32518	50125.2	56088.1	62130.4
130	111.429	-462.5		69263.5	67761.8	79618.2	44652.5	32552.7	47814.3	57380.6	67420.5		68425.7	68083.2	75377.2	44504.2	32300.5		55853.9	67436.7		70118.8	70989.3	78564.8	46296.5	32533.5	49324.8	59644.9	66232.5		70550.4	71145.2	78346.8	44120.9	33601.6	53342.8	57509.6	66213.2		70470.1	67984.9	79593.6	47044.8	32039.6	48999.1	56441.3	60838.1
131	111.253	-475		69476.5	65862.9	77053.2	45814.4	33460.4	51006.5	54522.5	67844.4		71163	67065.5	77645.7	44787.5	32081.4		56539.4	65622.9		66987.6	67505.5	82280.2	44525.5	32465.8	52478.6	57583.3	68176.4		67892	69203.6	79263.4	45051.6	32615.9	52338.8	56910.2	65777.5		68988.3	68590.8	81100.9	44086.6	31560.9	51379.3	56597.6	62248.1
132	111.077	-487.5		69319.1	67141.1	74531.6	44040.9	32668.1	51136.4	55088.9	68203		70349.2	65703.1	77475.5	45484.1	31827.2		57026.9	67267		66391.1	65804.7	77358.1	45243.2	33582.9	49473.9	56633.7	68577.5		69362.1	68367	81675.2	43730.8	31533.8	50442.7	55442.2	65195.8		69570.1	69053.5	79736.8	46228.6	33317	52678.1	58039.7	61327.2
133	110.9	-500		67731.3	66772.5	76383.1	44635.5	32363.8	49748.9	58026.3	67190.6		68032.9	67131.7	77394.5	42908	31630		54791	67329.5		69442.6	65329.6	79818.5	41129.7	32425.2	51092.5	57148.1	67191.8		69819.3	68360.2	81707.2	44497.6	33437.4	53133.7	58575.2	65101.1		67707.4	68228.9	78969.7	45433.4	33869.3	52158.7	55391.7	62238.6
134	110.724	-512.5		68063.4	66110.4	78666.4	44552.9	34491.5	49615.2	56817.4	69242.3		66816.4	66529.4	76503.3	43387.6	33298		56298.2	68451		68744.9	63534.6	78246.2	45790.1	32789.5	48433.8	56974.6	67926.8		69669.6	69891.3	80702.6	44176.1	34057.9	51451	55764.8	65190.1		69141.4	69961	81517.8	46425.7	31649.4	50469.9	55336.8	63642.7
135	110.547	-525		69661	66653	79609.7	46386.9	32413	48744.7	54999.9	68643.6		70484.3	63910.5	79618.3	46012.8	31814		54518.4	67269.4		67873.6	65614.6	77083.9	45723.8	32476.2	50139.7	57231.2	66683.5		68966.4	68385.7	80856	43759.4	31011.5	51195.9	56483.9	65908.5		70852.4	68617.6	81351.4	44940.9	32080.5	52703.6	57381	59747.9
136	110.371	-537.5		69641.7	66673.2	76257.4	46788.9	32815.7	47534.6	55686.1	67380.4		68915.5	66109.3	77552.3	45233.8	32846.8		56394.6	69468.4		71697.9	69260.3	80190.4	46134.6	32645.8	50825.9	55073.9	66562.3		69356.3	69368.2	79441.6	43764.7	34773.8	48694	55576.2	66672		70101	68158.6	79608.1	44633.8	33379.9	49709.1	59045.3	61822.7
137	110.195	-550		70032.9	66440.6	76902.3	47927.4	31552	48921.6	56120.3	69774		69147.7	69395	78547.9	46645.5	32963.6		54512.7	68072.6		69272.3	69569.4	78829.1	46688.2	32741.3	51110.1	56174.2	65789.1		70560.9	70135	79885.5	44616.5	32024.4	49950.8	57115.3	64608.2		68234.9	68394.3	79850.2	46464.2	31134.3	49738.7	58293.9	59417.8
138	110.018	-562.5		69187.3	66689.7	76740.8	45703.7	33529.7	52233.5	56082.8	69447.7		69178.2	66295	79367.5	46987.1	33592		58265	68964.1		67239.5	67903.1	78557	46019.6	32061.1	50787.2	56249.2	67612.7		69317.8	69341	80137.2	43122.8	34703.4	48940.1	56484.9	68007.2		70631	67452	75743.8	46484.8	34177.2	49489.9	57775.2	60881.9
139	109.842	-575		69965.7	65093.9	77027.1	46089.5	34101.1	52324.2	55553	64811.9		70957.2	64955.9	76260	45725.1	33083.9		56166.3	69940.5		69133.6	66356.4	77457.7	45608.4	33292.6	50350.1	56075.3	67555.3		67207.8	70821.6	81545.6	45459.9	32856.8	49874.6	59015	65292.6		68937	68287.5	80140.9	44050.4	34195.8	49108.3	58336.8	62823.9
140	109.666	-587.5		70104.1	66115.6	77124.7	44689.9	33173.1	50087.7	56463.2	67584.8		68327.7	66261.3	78086.7	43766.4	32641.5		58489	67995.4		68415	67112	77693.1	45684.4	32765.6	48732.2	58763.1	67568		70252.4	70333.9	79449.9	44857	34333.4	49865.3	55516.9	63776.2		67361.1	67089.1	82068.8	47289	32914.3	51965	54581.2	63886.3
141	109.489	-600		67112.5	68076.3	77939.5	43543.5	32901.7	49106.9	57776.8	68960		67452.3	66058	78483.7	43358.4	31905.8		58150.8	67571.7		70440.1	67135.8	78533.8	46168.5	32631	48903.9	55636.6	66340.5		68046.5	69666	80668.8	46632.8	32755.8	50971.6	57798.1	65274.5		69329.2	68888.9	80839.8	43803.8	31055.3	52283.6	56998.7	61522.6
142	109.313	-612.5		66561.1	67738.2	76365.3	46533.8	31460.2	50797.6	56268.7	69488.3		66691.7	70267.4	75761.1	45486.6	33538.9		57681.7	69074.3		68005.5	68703.9	78596.6	45727.7	32918.9	51030.1	57655.1	67585.1		69451	68395.8	79318.7	44708.3	34137.3	51974.5	56308.9	64220.6		67879.8	68011.5	79111.6	45388.9	34010.3	49766.9	57517.9	66134.2
143	109.136	-625		68526.6	64879.8	79262	45089	33891.9	50687.6	56460.7	67497.3		69660	63987.4	76402.6	44752.9	32874.8		56407.6	67279.9		68256.4	66218.5	78803.8	44270.6	33383.6	50726.4	55728.2	67096.7		69234.7	70293.9	78044.4	44794.6	33756.2	51179.1	58108.1	66210.7		67812.4	67522.4	78337.9	45640.2	32743	52530.6	59108.6	64768.5
144	108.96	-637.5		69632	65984	79087	46413.2	33091.5	49881.8	56533.8	67152		69597.8	64541.3	79264.7	44690.1	29188.7		59057.5	68831.7		68616.9	66198.3	79847.5	45876.2	33346.3	52534.5	56870.2	66298.9		67166.5	71345.8	81586.7	45927.7	33560.6	52324.8	56968.6	63703.9		69961.6	68833.8	82753.5	43948.6	31184.1	49408.7	57663.3	63332.9
145	108.784	-650		71427.4	66963.2	76370.7	46327.4	31415.5	50135	55940.1	69027.7		70317.8	67289.7	75777	44049.4	31670.5		57036	69472.6		70830.4	65882.5	79244.8	46185.3	33800.2	48559.7	57172.2	68042		68901.9	69718.6	79226.7	44500	33210.8	51087.2	57727.1	66175.8		69621.9	68873.1	79472.7	44980	31145	52422.2	56260.4	60098.6
146	108.607	-662.5		67791.6	68224.1	76200.5	46213.4	32750.1	50580.5	59257.4	70225		68205.2	66421	79235.6	46531.8	32782.6		57088.8	65690.7		67863.3	66808.2	80292.6	46554.5	31781.3	50348.8	57050	67404.7		69102.8	68337.2	83511.6	45491.2	35965	51095.1	56301.5	67531.5		68657.9	68722	78796.5	43269.6	33861.3	49905	55534.6	60923.6
147	108.431	-675		70752.1	67531.9	75601.7	45347.1	32714.8	50103.1	54270.2	70948.1		68282.8	66421.5	78819	46448.8	30903.2		56884.2	67627		69143.1	65724.2	79550.9	45157.8	33760.4	48114.9	54728.1	66471.2		69024.7	68929.3	80022.2	43932.6	33031.6	51997.9	57422.4	65909.9		70375.7	69627	79314	44734.4	33555.8	52387.8	57549.7	62936.4
148	108.255	-687.5		67976.4	67453.4	76118.2	43927.9	34351.8	49944.5	56205.4	68083.7		66331.2	66866.3	77969.5	44202.2	33803.9		55397	66780.1		66403.4	66081.8	77760.6	47045.2	33930.3	50908.8	57399.1	67717.4		69002.1	68123.8	79955.7	45553.5	33510.5	50036.3	58113.3	67395.5		70040.4	69106.4	81216.6	46606.6	32634.3	49059.3	56786.1	63855.3
149	108.078	-700		70013.9	68497	76303.7	43356.1	34170.4	50199.4	55495.9	69662.3		67850.2	66014.2	78236.6	44216.5	31670.9		56783.1	68176.3		69614.1	67157.8	78883.2	43809.6	32605.6	50605.5	57049.1	66595.3		69391.7	66613	80355.1	45511.4	34885.9	49376.7	58857.7	66137.6		68090.3	70380.1	79289.3	46742.4	33493	50291.3	56906.5	64867.2
150	107.902	-712.5		68226	66434.1	77627.3	45039	30841.5	48496.2	54878.8	67491.7		66667.6	67557.1	77870.5	46193.8	32015.6		54847.5	67569.2		68554	68395.3	78263.3	45228.8	32601.8	49369	57323.8	67579.1		68809.2	69042.2	81487.6	46352	32679.1	53679.7	57002.8	65778.3		68684.7	69499.2	81799.1	44710.7	34120.6	50627.9	55981.6	61450.3
151	107.725	-725		67826.9	64052.8	77477.4	43549.4	31766	49587.6	55234.6	68809.2		67826	67704.5	78266.9	46098	33804.3		58136.8	67390		67709	68307.7	77408.1	43248.2	34125.3	52242.9	57808.9	64209.8		69245.1	70124.2	79109.7	44165	35341.9	50519.9	55068.5	66423.1		68507.1	69853	80983.3	43965.9	31175.3	50673.1	56502.8	62440.6
152	107.549	-737.5		68548.8	68393.9	78307.2	46195.7	31147.3	47663.2	55359	70861.5		69571.6	68688.6	76299	42314.9	31850.1		54396.4	69197.3		69200.9	65934.8	78196.7	44704.5	35259.3	50309.8	56905.2	66809.3		70917.8	68421.5	81611.6	44050.4	34247.1	49272.7	56491.6	65677.3		70444.9	66982.3	78992.8	45804.1	33167.6	49508.5	55794.2	64791.2
153	107.373	-750		69282.5	66206.3	77390.6	45712.9	32944.3	49775.6	54467.7	70482.5		69881.7	67211.4	75544.4	45656.3	33983.8		55491.2	66996.4		69624.7	67512.5	77928.7	45948.8	34345.3	49524.8	56873.5	68705.3		70071.5	68803.6	79859.2	45715.5	34489.3	52019.6	57129.8	64934.8		70026.2	67006.6	80831.1	44461.3	32745.3	51067.6	55720.8	66956.1
154	107.196	-762.5		68322.5	65191.8	76878.5	45563	33203.2	49006.7	57102.5	69326.5		65733.4	65611.4	78345.3	46198.9	34213		57001.1	66667.6		69826.3	65997.8	79044	46251.4	32886.5	51504.1	56581.4	68840.3		67169.9	71072.9	79706.9	45449.7	31937.3	51876.9	56076.9	64718.8		68488.2	68723.5	79847.9	46375.7	32762.4	51152.5	55294.1	63734.1
155	107.02	-775		69210.5	70248.6	77899.9	47498.1	32744.2	51396.4	57302.7	69752.4		69514.5	66412.6	76798.1	45427.9	33075.2		57860	65055.9		70791.6	65088.8	79867.7	44326.7	34678.8	48826	56455.9	67107.6		69225.2	70075.9	78267.5	45201	35835.7	49419.4	56354.9	67066.8		68825.8	67457.2	78954	43409.8	32276.7	51554.4	57815.4	66112.2
156	106.844	-787.5		70566.8	64712.2	76786	44384.6	34238.8	49556.8	56000.3	68652.6		69640.3	66632.5	77807	44980.5	35781.5		59287.7	68406		69840.4	67921.3	80134.4	44223.4	33726.2	50931.6	55622.7	66844.6		68078.7	68564.8	79531.8	44521.4	31165.1	51946.3	56835.6	64940.6		68053.4	66934.8	81096.1	45581.3	32100.3	51833.4	55765.6	64811.5
157	106.667	-800		72077.3	66695.4	78567.7	47664.3	31695.9	50518.8	56462.5	67997.1		67421.6	68461.4	79685.1	46004.5	33028.8		57863.1	64849.2		67775.3	69360.4	76202.7	46014.1	33692.6	50367.4	57782.9	69877.1		71091.8	69584.6	79267.5	46352.5	31734	52041.5	56985	67377.4		68530.4	68058.8	81622.2	46850.5	35234.2	50055.2	57859.2	63749.7
158	106.491	-812.5		69529.3	67864.5	77643.9	43244.6	31326.3	49855.7	58862.1	67692.4		68545.4	67063.6	77740.6	44683.8	32424		57074.2	66501.2		67120.3	66812.2	78080.1	44597.9	34451.9	49922.1	54945.2	68050		67590.3	68500.2	80177.6	42886.4	33610.3	49311	58005	63703.4		69595.6	67009.9	81154.2	45694.5	34406.9	49923	56829.7	61993.5
159	106.314	-825		68750.7	64638.8	77883.3	46723.1	35024.9	51630.6	57340.8	66329		68945.1	67727.2	79397.3	45042.7	31065.2		55687.7	67757.6		69816	67709.7	78057.3	44849.8	32790	50328.2	57523.6	67685		67870.4	69503.2	79941.5	45117.3	32605.3	50222	55764.9	63495.5		68839.7	68676.9	79396.4	43860.7	34893.4	50527.4	58494.8	64557.2
160	106.138	-837.5		70827.5	68053.7	79126.1	45864.3	30573.1	49973.3	58224.5	68766.6		69021.9	66039.6	79098.8	43774.6	33849.7		56806	67089.6		68066.2	67972.2	78876.8	46190.7	33247.8	50143.6	55710.2	67566.1		69721	68971.9	79345.6	43645.7	33978.2	51142.1	55642.2	63907.1		69624.5	67982.3	81763.3	45552.1	32891.5	51727.6	56308.6	63828.6
161	105.962	-850		69414.1	68501.4	77154.6	46155.4	32753.5	49403	57228	68105.2		70731.1	67742.7	74907.5	46440.2	33511.8		55624.5	65618.1		69511.7	68347.5	77370.1	44856.2	31450.5	49768.1	58930.9	66534.2		68228.5	69166.2	81263.5	43953.1	33230.6	49770.4	56799.7	61792		68116.9	67723.7	80926	45993.4	33505.4	49976.7	57534.6	64184.7
162	105.785	-862.5		68985.4	65395.2	78704.2	47355	31654.6	48378.2	54080.5	69836.8		69652.4	67362.5	77738.8	44492.6	32141.5		57627.8	66965.1		68966.4	67296.6	79083.1	44948.4	36058.1	49714.7	55398.8	67696.2		69662.8	71635.7	80295.9	41159.3	33017.9	50023.3	56041.9	64352.6		68360.5	67038.3	79831.2	44473.3	31710.1	49071.7	57416.1	64064.6
163	105.609	-875		68405.1	66934.1	76302.3	45983.3	33093.6	48008.7	57208.1	66080.4		68792.7	65606	79051.1	44516.3	31862.3		53714	66482.3		66950.4	67069.6	79796.1	45335.1	34137.5	49589	56401.8	68267.9		69926.1	68304.5	78532.3	44700.9	32759.7	51007.7	53308.7	65015.6		69490.5	69574.7	81111.7	44266.5	35802.5	51624	55724.2	63202.9
164	105.432	-887.5		68885.4	69463.1	78697.8	43614.1	32988.2	50174.4	55985.8	68127.4		67451.6	66327.5	78591.9	45793.8	32209.1		55885.7	69635.7		69488.2	67402.6	78050.1	46087.8	33167.9	50091.7	59099.4	70358.5		70757.9	67905.4	81769.2	43216.6	31017	51120.3	55230.8	61581.1		68520.2	68030.9	79235.8	44636.1	31968.7	51390.3	57286.4	65747
165	105.256	-900		69733.5	67403.1	77952	46490.7	32293.4	51125	57615.2	67840.3		68589.4	67587.5	76563.5	43916	33206.3		55208.1	68427.1		68752.6	66555	77962.9	44727.8	33067.7	46856.9	55259.7	67191.6		71018	71133.8	79758.8	44536.6	33859.2	52399.2	57309.8	61446.7		69207.3	68335.1	80403.8	46042.9	31345.6	53483.6	55766.1	65209.9
166	105.08	-912.5		68252.7	66275.7	79238.3	47844.5	33301.4	49561.7	56950.3	68019		67428.1	67041.7	77757.6	44891.8	32047.7		57968.6	67738.5		67253.4	67583.9	78224.9	46093.1	32719.2	49480.9	54265.6	65853.3		67780.5	67795.1	81151.9	42921.7	31460.2	49707.1	58211.7	63112.3		69407	68352	79942.4	46763.1	33091.7	50429.9	57377.9	66824.9
167	104.903	-925		70502.9	67428.4	77810.5	42888.7	34948	49063.4	57719.7	70800.5		68615.7	66320.6	73727.7	44735.4	31715.7		56231.5	69221.1		69431.8	70579.2	80008.7	44376.1	33173.4	48560	56321.4	67903.4		70661.7	68516.4	81036.2	46198.3	34660.6	48484.8	56372.4	62998.2		68827.6	68670	79649.2	45127.3	32521.2	52299.8	57218	66625.3
168	104.727	-937.5		66743.8	65490.1	76682.2	46955.9	31250.1	47854.6	57069.1	70224.8		69439.2	64901.2	77624.8	43751	34322.2		55998.7	66148		70449.3	67545.5	81254.1	43555	33069	49351.5	58460.4	66726.3		68031.5	67152.2	78903	45367.5	33395.2	51101	57676.3	63796.9		69176.1	69210.5	80926.7	47846.8	35025.5	52545.5	58405.3	64335.5
169	104.551	-950		69350.5	66668	78598.8	44939	35424.3	49187.2	55528	68046.8		67991.3	67195.6	76901.4	48467.9	32148.5		57388.7	67549.4		69377.7	66473.6	76847.2	47135	31326.6	49893.8	56294.6	67084.7		69056.9	68583	82327.3	43087.8	31685.5	51742.6	56706	64472.4		68343.9	67069.1	80507.1	45605.3	33024.4	50345.5	55399.5	66707.7
170	104.374	-962.5		68592.1	67112.5	76645.4	46289.1	31452.5	48944.4	58756.8	69236.5		69492.7	66669.1	79875.5	43055.2	33569		56407.5	66754.8		69809.4	64363.1	79149.3	46244.7	33254	52600.2	58482.5	65936.5		67377	67990.5	82056.3	45482.4	32569.6	50307.3	55682.9	63980.3		69237	67696.2	80244.1	45395.9	32293.6	49692.5	57775.5	63631.7
171	104.198	-975		70151.1	67197.2	77320.8	44909.7	30963	50950.5	56137.3	68211.3		68040	65778.1	76291.1	45531	33921.7		55262.9	66655.7		69962.1	67548.7	78587.1	45664.5	31181	50685.6	57282.6	68166.5		68646.8	69363.9	80724.3	44735.8	33183.6	51001.1	58254.2	63755.3		70180.5	68189.5	80749.5	45451.7	32664.7	49628.5	58343.3	64131.3
172	104.021	-987.5		69608.5	66418.4	77626.1	42365.5	33273.1	49267.2	55799.7	69955.1		68308.6	66234.7	77517.6	47574.2	31624		56317.5	69578.2		67464.3	66126.6	81945.2	44499.2	32871.1	50583.2	57530.3	69450		70036.3	69309.7	77888	44581.3	35400.7	51062.5	56917.1	64531		68997.1	67413	79859.4	46571.2	32738.1	50523.7	55795.9	65412.1
173	103.845	-1000		70667.5	66592.6	76542.3	47153.1	34368.3	50798.8	55762.9	68592.9		67868.3	67810.1	77181.4	43905	32493.6		55665.3	68711.5		69827.6	69035.9	78281.5	44991.7	34172.6	51881.9	56428.1	67398.7		69279.3	69004.1	81821.1	43788.9	36149.6	50822.5	57659.2	63121.9		68237.5	68115.1	78629.3	46009	34428.5	49419.1	55725.9	63748.7
174	103.669	-1012.5		69024.5	67905.5	79603.4	44103.4	30564.3	48292.4	57768.4	65312.5		68747.2	66379.2	79686.8	46168.6	34685.5		56644.1	66893.1		69943.5	64961	78367.7	45344.3	32088.6	52183.9	59680.1	69134.5		66482.7	68766	84035.5	47091.5	32016.2	48648.9	58592.5	65086.2		69960.7	64579	78677.5	43707.3	33698.8	51402.6	58110.6	63866
175	103.492	-1025		67291.6	69109	75117.3	45819.4	30707.5	48541.9	56526.9	69175		67609.6	67504.5	77868.2	44096	31441.6		55403	67925		68909.4	68090.2	76380.3	46587.5	34613.1	50791.7	58232.5	68359.5		69922.3	69768	80233.5	44094.7	30149.1	50747.6	57694.9	61972.9		68953.9	66924.6	79025.3	46065.8	31186.7	52366.7	56620.3	66279.6
176	103.316	-1037.5		69971	67328.6	78283.5	47082	33152.9	49905.8	58741.3	67902.9		69250.6	66421.3	80053.9	45927.8	33876.5		57707	67390.2		68338.7	67410.5	79043.3	46697.4	33966.7	53071.7	56627.1	67815.8		69471.5	67920.1	80304.5	44296.7	34031.9	50277.4	55057.7	61737.8		71880.2	68177.5	81165.1	45807.8	33666.1	50875.4	56602.6	64200.3
177	103.14	-1050		68418.4	68055.9	75675.2	44315.7	31459	50982.9	57639.1	68666.5		67816.1	67733.3	75590.2	45022.9	32256.9		55394.1	67419.4		69808.1	67790.4	79469.8	46390.3	32865.4	51157.2	56135.7	68799.4		70233.6	70876.9	80498.1	42706.8	34160	50742.8	57305.7	60144		67929.8	69172.5	77909.1	46200.9	33128.1	50597.1	57488.7	62097.1
178	102.963	-1062.5		69566.7	66966.7	77756.5	44167.1	32979.3	50553.6	55041	67571.1		68721.5	68714.1	77613.7	44217	32326.5		58809.5	66449.6		67967.4	67168	79593.7	45107.9	33184.8	48708.9	58059.7	69346.8		69115.6	70059.7	81354.9	45025.1	32331.2	51859.7	57618.3	64570.5		69008.5	67515.4	79302.9	45522.2	33433.9	48529.6	57816.6	65997.2
179	102.787	-1075		68732	66710.8	77476	46054.4	33583	50704.2	55647.1	68680.6		65592.9	67558.9	78310.1	47579.3	30736.7		56109.5	68555.5		68086.6	67380.1	78750.4	49133.5	33118.8	48970.4	59879.6	68912.8		66559.9	69143.8	80187	44032.2	33489.9	51072.9	57540.4	64531.2		67917.2	67381.6	80650.5	47849.6	30072.1	51258.3	57400.1	65812.4
180	102.61	-1087.5		67485	66386.8	78624.5	44560.9	32456	50689.7	56411.5	68787		66854.3	69274.2	78336.9	45796.5	30199.8		56393.9	67585		69270.6	66860.4	76860.7	45236.5	34777.4	47888.8	57288.8	68715.6		69121.6	69604.3	79519.1	43916.6	31096.7	50421.1	56098.4	65070.2		68748.3	67674	79861.8	45136.7	34631	52343.2	55736.1	63990.2
181	102.434	-1100		70928.5	66716	78324.5	45513.3	34579.4	48664.8	55799.5	68462.5		69779.5	68314.4	79403.4	45813.7	31840.4		55801.1	69110.9		66990	67181.5	77421.2	45020	34157.8	49879.4	57571.7	67798.4		67804.1	69755	80339.1	44884.3	32392	51492.2	55698.2	65429.8		69106.7	68087.8	81500.6	46069.3	32015.1	48232.4	57527.1	64859.7
182	102.258	-1112.5		66922.4	65457	76614	49529.1	33028.2	49863.5	57916.2	68917.3		67132.1	68441	78234.9	46184.7	32860.2		57477.9	66603.5		69980.2	67620.1	78320.4	45945.7	32515	49565.4	56423.2	67960.5		68009.4	67868.1	78153.9	45148.2	32511.7	48681.4	57375.5	62690.1		67704.1	67394.6	78586.8	45266.3	33016.1	49245.6	56851.2	65909.7
183	102.081	-1125		70648.6	65796.4	78026.3	43361.7	31316.5	51836.4	56037.3	67031.6		70459.4	66646.2	77770.9	44637	33621.9		56119.4	67468		69098.5	66397.6	79699.6	43900.7	30770.7	53744.1	57277.3	67401.6		67435.9	70641.2	80489.8	45886.9	34651.5	49699.6	57852.4	65465.2		67577.5	66387.4	80262.3	43773.8	33799.1	51133.2	57906.9	66641.6
184	101.905	-1137.5		68859.7	67571.1	75873.2	43793.2	32082.2	50828.9	55766.2	70648		68327.4	67236.9	77837.6	44956.1	34196.6		57563	69080.5		70255.1	66522.3	75434.6	43943.7	34001.2	50729.4	56296.1	68696		70769.6	70025.9	79279.2	45535.7	34134.9	51580.9	57010.7	64146.1		68543.4	68640.7	81829.2	45917.6	33640.7	51669.4	57620.6	66854.9

## Sheet: TVLN Ub CEST 45
	Collection Parameters	field (MHz)	700
		Tex (ms)	500
		D1 (s)	5
		B1 field collected with 12.5Hz divisions
				B1 = 12.5		B1 = 20.0		B1 = 25.0		B1 = 37.5		B1 = 50.0
	Peak			13N-HN		13N-HN		13N-HN		13N-HN		13N-HN
	Frequency List	ChemEx offset list
1	CONTROL	-100000		464562		458734		465696		460193		464135
2	134.006	787.5		147400		147188		148306		144955		141510
3	133.83	775		147999		148009		150202		145545		143050
4	133.653	762.5		146094		145811		150006		148108		143569
5	133.477	750		151532		146389		146265		143953		146047
6	133.3	737.5		149966		145876		149227		147566		145302
7	133.124	725		149682		147731		146299		144885		145822
8	132.948	712.5		145846		144240		148049		145519		143827
9	132.771	700		146111		144259		144999		144034		141416
10	132.595	687.5		152976		143890		149750		146603		141494
11	132.419	675		146793		144693		143696		144517		141716
12	132.242	662.5		147982		146335		149380		145854		141251
13	132.066	650		147984		147952		146275		142905		141942
14	131.889	637.5		144606		144079		146890		142781		141383
15	131.713	625		146356		145434		149449		148122		139169
16	131.537	612.5		146292		146294		151006		144680		140954
17	131.36	600		146782		144077		145912		142595		138074
18	131.184	587.5		148644		143649		147970		146706		139176
19	131.007	575		148688		145679		147505		142140		137206
20	130.831	562.5		148666		147445		148506		145003		143046
21	130.655	550		149609		146576		148051		143569		139593
22	130.478	537.5		145453		146511		144397		140793		136254
23	130.302	525		146751		143035		143585		139209		140095
24	130.126	512.5		146799		144870		144954		140866		134698
25	129.949	500		148301		143220		143901		140951		133236
26	129.773	487.5		147891		142845		145446		142251		130852
27	129.596	475		146908		142407		143292		133847		131394
28	129.42	462.5		145963		145194		142677		133337		124412
29	129.244	450		149102		139524		141758		129095		122757
30	129.067	437.5		145109		138021		136397		126865		118249
31	128.891	425		144916		139313		132983		121169		109307
32	128.715	412.5		145066		134713		132927		115343		107355
33	128.538	400		135985		130876		123070		109083		96264.6
34	128.362	387.5		130758		121376		114110		99405.4		90676.2
35	128.185	375		132530		119978		112929		93306.3		83696
36	128.009	362.5		135800		117677		113642		89677.4		76935.6
37	127.833	350		134774		117857		112183		89183.8		70734.5
38	127.656	337.5		137995		116507		109413		82616.8		64178.1
39	127.48	325		131527		115412		101338		74994.5		54847.3
40	127.304	312.5		126023		105762		95634.7		67038.6		44107.8
41	127.127	300		123250		98470.2		78418.2		48572.1		30458.5
42	126.951	287.5		105435		77566.3		57859.5		32123.8		19752.9
43	126.774	275		86406.9		48496.9		33850.1		17435.7		6882.54
44	126.598	262.5		38989.5		13026.1		5561.04		3726.71		4258.28
45	126.422	250		-1140.45		13906.5		-9598.85		-2557.14		4232.27
46	126.245	237.5		28225.5		14929.9		7371.01		1870.13		-1453.95
47	126.069	225		82158.3		51309.4		30480.3		16218.9		11175.9
48	125.892	212.5		116123		80748		64477.7		38986.6		22438.1
49	125.716	200		128539		107877		91274.1		63655.5		37479
50	125.54	187.5		137836		115546		107428		79730.6		53291.5
51	125.363	175		139531		124214		117298		93319.2		72260.1
52	125.187	162.5		139511		130514		122350		107064		84168.3
53	125.011	150		145726		136922		130205		115202		91695.4
54	124.834	137.5		143179		141907		137789		118268		102028
55	124.658	125		148826		141576		137130		125410		111773
56	124.481	112.5		145099		140461		143964		128729		119815
57	124.305	100		146327		143461		142426		132006		121389
58	124.129	87.5		147178		145640		142727		137892		124961
59	123.952	75		148889		144235		141104		139201		133497
60	123.776	62.5		147636		144692		145548		137967		130774
61	123.6	50		147977		143468		147784		141446		131548
62	123.423	37.5		148707		147251		147456		144179		137812
63	123.247	25		146671		147211		149444		142446		138673
64	123.07	12.5		147786		146653		149652		144418		138661
65	122.894	0		147534		149105		148754		143811		140424
66	122.718	-12.5		148367		153169		150528		144193		141695
67	122.541	-25		147000		146554		148175		146152		142140
68	122.365	-37.5		148489		148218		150277		144312		144544
69	122.189	-50		147578		146245		150536		147923		144018
70	122.012	-62.5		148956		149600		151220		147528		144244
71	121.836	-75		150408		151012		150016		148957		144441
72	121.659	-87.5		148826		150388		148242		146320		146062
73	121.483	-100		148560		146927		145695		148916		148525
74	121.307	-112.5		146730		149906		147646		147864		148608
75	121.13	-125		145965		149013		145899		148910		145527
76	120.954	-137.5		149224		148069		148876		147751		145762
77	120.777	-150		149274		146747		144762		152083		145769
78	120.601	-162.5		147240		148614		149652		149286		146179
79	120.425	-175		148525		149229		152090		148841		148085
80	120.248	-187.5		144897		149253		149789		150319		146819
81	120.072	-200		149768		148550		148566		150278		150173
82	119.896	-212.5		151268		148354		148654		148699		150087
83	119.719	-225		147020		148908		147346		148304		147954
84	119.543	-237.5		150773		146313		148820		147111		151915
85	119.366	-250		146625		146871		147913		149612		151362
86	119.19	-262.5		149982		147639		147999		149144		148744
87	119.014	-275		147869		149189		145941		151050		147699
88	118.837	-287.5		151300		147079		152099		150486		145925
89	118.661	-300		147507		148241		147738		149398		148504
90	118.485	-312.5		149100		148372		147656		147988		149793
91	118.308	-325		148399		145641		149330		151382		148232
92	118.132	-337.5		148351		148924		152346		151662		147841
93	117.955	-350		148692		148020		152103		149519		146352
94	117.779	-362.5		146705		149479		148836		148566		147108
95	117.603	-375		145155		150873		148076		150225		150657
96	117.426	-387.5		146664		146680		150701		148459		146579
97	117.25	-400		145302		149582		149589		148925		149244
98	117.074	-412.5		147659		144969		147056		149633		150924
99	116.897	-425		151576		149173		148380		147920		146474
100	116.721	-437.5		146543		146340		150913		146258		147493
101	116.544	-450		149440		148349		147151		148748		147400
102	116.368	-462.5		145356		148326		148096		152255		149576
103	116.192	-475		147671		151859		147918		146838		148621
104	116.015	-487.5		144537		148612		147838		148892		150687
105	115.839	-500		148536		146741		148622		148151		150492
106	115.662	-512.5		148767		144091		151150		154112		150678
107	115.486	-525		147536		148749		148810		146165		148840
108	115.31	-537.5		146987		149500		150716		149312		150909
109	115.133	-550		149234		148373		148602		147994		148004
110	114.957	-562.5		149204		147875		147041		148577		150163
111	114.781	-575		147295		147055		148919		149789		153154
112	114.604	-587.5		148583		148199		149831		149608		148388
113	114.428	-600		149494		149760		147341		150483		146458
114	114.251	-612.5		151902		145608		149963		148711		147974
115	114.075	-625		151723		146371		146621		145587		149948
116	113.899	-637.5		150312		145838		151284		152198		149101
117	113.722	-650		146232		148932		146748		149420		151082
118	113.546	-662.5		149235		146332		148448		149624		152412
119	113.37	-675		145967		147499		152643		145599		148520
120	113.193	-687.5		149266		146256		150300		149955		151920
121	113.017	-700		149031		149855		147486		148209		149585
122	112.84	-712.5		150624		147085		149433		149549		150300
123	112.664	-725		148377		149657		148372		151509		152309
124	112.488	-737.5		152242		146506		150763		151708		146911
125	112.311	-750		147680		147935		147036		150871		150916
126	112.135	-762.5		151011		152024		150111		150246		149914
127	111.959	-775		148571		148759		148722		148519		144548
128	111.782	-787.5		150453		146956		147220		147724		149433

## Sheet: F4A Ub CEST 25
	Collection Parameters	field (MHz)	700
		Tex (ms)	500
		D1 (s)	5
		B1 field collected with 12.5Hz divisions
				B1 = 12.5 Hz					B1 = 20.0 Hz					B1 = 25.0 Hz					B1 = 37.5 Hz					B1 = 50.0 Hz
	Peak			62N-HN	64N-HN	67N-HN	70N-HN		62N-HN	64N-HN	67N-HN	70N-HN		62N-HN	64N-HN	67N-HN	70N-HN		62N-HN	64N-HN	67N-HN	70N-HN		62N-HN	64N-HN	67N-HN	70N-HN
1	Frequency List	ChemEx offset list
2	CONTROL	-100000		579666	450480	548873	660089		580425	457187	548959	658981		582644	450575	548116	660110		581462	448276	545313	655316		580398	452322	549287	658931
3	134.006	787.5		235991	153940	202792	227723		231541	150813	200606	225143		235289	152975	199588	222644		234895	154226	194647	218976		229137	149825	194841	214519
4	133.83	775		233850	153966	201472	228487		233204	157001	200013	222588		233957	149703	198698	226433		233535	150523	197250	218153		229414	153276	193761	216330
5	133.653	762.5		233125	150174	202961	226070		235513	151919	197584	226219		235269	153256	197903	224881		230649	151240	194058	219541		228815	149840	190630	217305
6	133.477	750		237172	153740	201624	228334		232612	156787	200947	226453		232721	153655	196353	223346		228490	149954	196371	219988		231305	149884	191216	213212
7	133.3	737.5		234499	155296	200527	224328		231367	155550	199201	227915		233006	152957	198646	224521		231278	152756	194315	220743		231035	151794	194276	214338
8	133.124	725		235226	152031	200059	227859		231686	154400	197116	225518		232494	153668	201880	225630		231078	152696	193481	218161		225995	151866	190290	213068
9	132.948	712.5		235318	154875	200768	227469		234696	154137	197822	226447		234162	152216	198143	225424		228100	154970	192425	217739		228009	152917	185531	212976
10	132.771	700		235134	153153	199954	225946		233815	154523	200819	225440		229707	154119	199663	225699		232073	153328	191411	219696		226530	151697	186084	212368
11	132.595	687.5		233481	152853	203190	225446		231332	153271	196093	224559		233494	152982	196971	221709		231171	151389	191583	219701		229199	150982	186148	211628
12	132.419	675		235128	153388	200450	224657		233556	150696	197055	225341		231163	155345	196813	221427		231054	152252	193458	216546		229712	150849	185356	209855
13	132.242	662.5		232215	153435	199765	228228		234832	156152	199380	224242		229922	152695	196539	220730		230450	152949	190130	214517		230506	153052	184906	208425
14	132.066	650		231819	152662	198801	225507		235892	154270	198667	223796		232728	150057	196679	224175		229360	149372	190164	218010		223831	153220	182601	211264
15	131.889	637.5		236768	156302	199782	226609		234719	153824	198305	227637		232116	152896	196678	221383		227454	149239	189362	213859		229013	149203	184765	206779
16	131.713	625		235427	149651	199700	224472		230950	152122	198240	223410		234605	155563	195474	221158		228643	151279	188920	216236		224823	151545	180284	207490
17	131.537	612.5		236090	155744	199864	224882		231472	152538	196928	221358		231594	152621	195946	219925		230635	152678	184446	213978		223377	151208	178692	203408
18	131.36	600		234985	152153	198655	227134		234417	154859	197517	225450		231984	152291	192126	220526		230086	153422	185733	210912		225916	151379	176831	204207
19	131.184	587.5		234949	151534	200173	225926		235094	152877	194985	225416		229649	155056	194013	220382		230371	150922	187628	211733		222888	152746	176501	201312
20	131.007	575		234430	152746	198499	227607		232519	152855	196033	223442		234454	150824	191390	216343		225412	152805	182923	209880		225324	152631	173968	197090
21	130.831	562.5		231908	155455	199718	225496		230558	153583	196590	223100		231048	153876	189331	219787		226438	153358	178804	209397		222912	150076	168179	199039
22	130.655	550		232801	154059	196410	223051		230252	152685	197755	222745		231172	151754	190739	216395		229787	150233	179849	210592		221227	149120	169651	196451
23	130.478	537.5		233677	154433	198658	224085		232829	154479	196781	220905		231525	149790	188847	220360		225957	147220	174909	204751		223180	152448	162737	193280
24	130.302	525		236304	153343	195958	223999		229597	154868	194079	218027		230269	150712	188628	215677		228162	155361	175549	203025		220226	154304	159855	191437
25	130.126	512.5		232392	154170	199020	228172		228743	154706	190768	219505		231612	153911	184596	215859		227778	151440	171659	201888		222486	152360	149785	186303
26	129.949	500		230253	152744	197056	224680		233790	151512	188037	216374		230379	151582	185817	213756		225501	148955	165164	198015		219888	152109	148787	181931
27	129.773	487.5		234402	154063	191749	224475		231518	156331	188355	219420		228176	152998	180946	215897		224239	148331	163498	196316		220206	149621	140267	175935
28	129.596	475		235748	153679	194509	222533		231545	152176	185824	211944		230312	148720	177427	210395		224215	155035	154616	190657		216020	149390	130016	171922
29	129.42	462.5		233364	152567	193268	219375		231384	150685	182218	211740		228605	153865	170073	206257		224585	154140	148396	192309		216830	149447	122548	163640
30	129.244	450		232031	153980	190978	222022		230595	154317	178310	215298		229758	150941	165666	207213		223550	149931	139099	184496		213627	154392	107504	155621
31	129.067	437.5		232521	150203	190058	221216		231567	152031	174204	205726		226445	150956	160923	203398		223245	149885	119941	172675		215607	153080	93669.3	146897
32	128.891	425		233273	152845	188693	215152		229936	153002	162984	207913		226771	149589	148371	193290		220774	152612	107875	168950		213503	150946	75817.5	134294
33	128.715	412.5		234181	152019	177665	214766		230283	152259	154265	203819		228660	152890	134126	189520		219392	151171	91288.8	154830		207186	155504	54163.4	122981
34	128.538	400		231208	156105	170324	216532		229250	153431	132422	196034		225517	153614	110470	181257		218011	150545	61724.4	142243		207970	150792	38133.2	104809
35	128.362	387.5		232372	155834	153106	209832		228083	157965	109709	187849		224331	153588	83214.1	166452		215446	153699	41508.2	126358		204625	150793	19162.2	87004.2
36	128.185	375		231313	152098	116531	203344		230327	151974	65750.3	173216		220715	152831	46032.8	154520		217185	147345	15032.8	104404		200451	149911	12168.8	70472.7
37	128.009	362.5		230003	152958	54470.8	194263		223381	153000	21987.5	156618		223542	152363	15444.1	134350		212085	153814	1648.79	79781.6		198516	150192	56.8652	47313.6
38	127.833	350		232370	154802	-10988.2	176972		229586	153075	13709.7	128341		223682	152022	-7435.14	102165		211843	155250	2292.07	56099.8		194021	148964	1007.31	25845.8
39	127.656	337.5		230284	155010	8228.8	151207		228552	152301	9092.61	94318.8		220919	151130	9296.03	65757.5		208896	154271	2616.48	26314.7		191152	149244	1497.63	12723
40	127.48	325		227184	155982	93339.5	97950.3		225334	155786	41121.7	43081.4		218189	155933	28163.2	21626.3		205743	150370	9844.54	9456.11		185155	149717	8009.29	3067.44
41	127.304	312.5		229570	151519	143476	19711		223040	153770	87472.3	12286.4		216906	152341	65223.4	-2331.98		202431	147798	33311.1	-2742.15		181685	151991	18489.9	-1829.55
42	127.127	300		228437	151966	166897	1028.16		220903	152564	128216	14576.7		211671	152516	99640.2	-8419.83		192691	152971	53215.4	2411.33		170165	149518	35218.5	3348.67
43	126.951	287.5		228067	154059	178507	55049.4		215640	151832	148850	20473.9		213395	152798	125510	10753.2		188159	151867	77320.9	5935		165404	149291	48867.8	6192.25
44	126.774	275		222917	151806	185477	135803		214727	154588	162578	74322.3		205634	153486	142177	47776.1		179536	151342	100552	21899.5		154021	148322	67438.8	8536.24
45	126.598	262.5		225428	155385	188887	174455		209842	154226	174143	121448		200697	154559	152327	89130.4		170764	152945	120118	44561.7		139061	149452	83940.6	24963
46	126.422	250		223555	153673	193291	196272		204812	152750	176034	154815		192675	153544	163195	126309		162617	151721	127023	76494.9		124715	146161	99288	41369.8
47	126.245	237.5		218337	153652	195210	206840		199547	153818	179471	177432		185443	154580	167849	153641		144453	152575	135563	101180		108964	150922	106758	66339.1
48	126.069	225		214641	152008	194897	212469		187434	154063	182021	190593		169467	153350	174628	170642		125959	153105	142320	124035		82802.4	150620	115066	85044
49	125.892	212.5		204155	153431	193627	216843		172121	152727	182026	198537		153467	150987	172173	184298		98778.1	151112	148557	142043		64742.8	151100	120650	103010
50	125.716	200		190490	156497	194602	220911		148131	151671	181984	205677		120866	153684	171794	191924		67326	149918	148686	157394		44192.5	149885	122433	118512
51	125.54	187.5		168614	150376	192877	223443		112050	153899	174010	209153		85616.2	152078	166172	200344		39494.3	153288	145697	165161		20635.5	147353	125562	134956
52	125.363	175		117286	153071	187022	226031		60394.8	152098	174181	213421		40145.7	151309	161250	203829		13411.3	150547	141762	172381		4611.05	149256	129896	145491
53	125.187	162.5		31030	152955	175435	223451		6260.53	152731	160505	214097		4694.23	152490	153331	207336		-1377.68	152141	139198	180650		-455.271	150471	130309	154493
54	125.011	150		11892.1	155215	163291	222859		18062.2	154771	158000	215792		-9497.22	154176	151749	210532		3390.91	155475	142811	186865		7905.88	150907	135506	160251
55	124.834	137.5		61515.6	154197	176361	222008		30678.4	152164	169562	218744		19764.5	152974	162475	212762		14823.2	150175	154340	190823		6595.33	148512	141507	166934
56	124.658	125		139867	152390	192996	220532		79040.5	155328	182077	219372		57634.1	152794	174203	213172		24005.7	150315	163108	196834		17365.4	151158	151833	175246
57	124.481	112.5		184539	155582	195333	226697		132172	154313	193009	221687		107317	148754	184788	212914		56902.5	149238	170000	194842		32307.8	148250	160422	176327
58	124.305	100		205568	155735	199699	225096		169009	152142	195900	217670		142528	151202	191636	214836		85305.1	148938	180188	199509		55240.5	148899	168491	178751
59	124.129	87.5		215292	151210	200909	224128		184121	154818	197417	220883		167434	151696	195207	216826		118689	152974	184935	196080		79070.1	149404	172781	181935
60	123.952	75		223552	150913	201550	226481		198026	153872	198841	217427		183888	151803	195915	214813		138978	150432	189389	197990		100322	149790	180157	177159
61	123.776	62.5		221800	153163	204089	224194		210716	153387	197789	216509		192656	151448	198820	213140		153243	148691	190814	195811		119692	147815	179579	177182
62	123.6	50		227448	150227	205759	222478		213680	154069	200231	218128		205021	150095	197460	214262		168170	148090	189882	193424		134536	147044	185419	177392
63	123.423	37.5		228818	152836	200499	220019		218308	151587	199783	213987		210125	148449	198412	207693		181552	150093	196221	190989		148429	149705	184668	173835
64	123.247	25		232825	152072	203139	218456		222942	153125	196967	209362		212854	151177	197776	200193		188457	151000	191178	185905		157889	146826	185383	169013
65	123.07	12.5		231156	151728	202143	213296		224331	149855	199148	200672		215369	153645	198791	193910		195050	150209	190466	176638		167195	147912	186474	165899
66	122.894	0		229974	151633	202380	204643		224232	154817	201151	187687		216185	147699	197752	180676		200019	148255	195045	170648		175740	146695	190466	161346
67	122.718	-12.5		234064	155649	201380	180846		226699	148844	200623	176715		217803	150675	198946	170941		199325	150592	190974	165736		178680	147236	190990	163642
68	122.541	-25		231036	152636	204449	194900		226812	151813	196631	185392		222342	152767	195248	175321		206508	147291	189469	172850		184748	149317	188810	168552
69	122.365	-37.5		233033	153497	201906	215019		227197	153431	202929	203429		220945	153527	197013	194494		205749	152333	196307	183869		188381	147803	192450	175764
70	122.189	-50		230814	152605	201787	221533		228954	151247	201015	214438		221769	153680	201187	207257		206839	150012	200196	194223		189913	144605	193676	188955
71	122.012	-62.5		231632	154531	200393	223931		226611	155541	202110	218672		225270	148916	199923	213749		207576	146413	196596	203466		188934	146267	195607	194516
72	121.836	-75		231229	150082	204204	226301		225129	152616	203645	221478		221343	150227	200971	219838		208028	148334	199461	210890		188664	143116	196312	200649
73	121.659	-87.5		227844	151292	201914	228415		224818	153055	202006	222917		218592	150012	199475	223305		207676	146513	198526	215450		190382	143796	199125	204754
74	121.483	-100		229922	153810	203037	230218		226100	151583	202682	226192		217041	150951	202832	224496		199095	146831	198370	217335		184201	144295	195685	208057
75	121.307	-112.5		228516	153563	201456	226889		221824	151673	203629	225882		213351	150337	205620	225603		196296	151222	200182	220338		179059	142017	198922	213198
76	121.13	-125		225056	151856	199929	228164		213531	153862	200556	226237		204894	151583	202353	225419		189352	147507	199603	219267		176144	141683	193789	214501
77	120.954	-137.5		217065	152171	201272	226429		205823	149550	204435	226054		195401	149216	202432	225177		184424	147798	200683	220034		172899	142586	197483	216325
78	120.777	-150		195951	150930	202127	228633		187114	153176	204021	227409		183709	148665	200511	226229		178394	144590	202400	223054		170764	143500	195699	217182
79	120.601	-162.5		189108	151788	206405	225756		184473	147858	202866	228118		179300	150392	202243	224818		177300	145135	204562	221498		173515	141788	197383	216446
80	120.425	-175		209084	152106	205333	230554		200930	151518	201510	228319		194272	152446	199335	226916		188487	140316	198358	221469		176740	140120	197296	220660
81	120.248	-187.5		222612	151405	201804	230856		212410	149564	204667	230357		207529	147550	202628	230125		197822	142224	200375	224667		189448	137867	200680	220237
82	120.072	-200		226937	149968	199657	227000		221592	150175	203846	229518		216240	144558	201754	224403		207019	142341	200462	225076		195685	134183	199350	222038
83	119.896	-212.5		229345	153040	203851	227824		227258	148225	204980	228170		220882	145134	200723	226895		215277	140285	203245	224548		206622	131934	196857	224561
84	119.719	-225		231459	153239	202698	227357		231653	149038	202948	228618		223733	147349	203887	226155		216646	136419	200038	227014		211556	125792	200146	222918
85	119.543	-237.5		232873	148132	200414	224909		231781	145040	202917	230048		229060	141810	200226	226640		220044	132119	202760	227312		217188	122836	199747	225116
86	119.366	-250		234583	145549	202812	226839		233513	142615	201871	229349		230184	138587	202575	228613		223448	123823	198466	227858		216668	119381	200894	225051
87	119.19	-262.5		234290	141787	205829	227974		231782	134302	204955	227173		232101	127502	203792	229167		226720	118918	201857	224464		223116	113500	203383	222777
88	119.014	-275		235230	127842	203732	228180		233759	119599	203036	229556		233087	117753	201111	232124		226994	110518	198557	223157		225355	103456	199748	225806
89	118.837	-287.5		232563	122945	201896	228686		234221	112949	203685	230425		234401	112388	200525	229817		232948	107167	201582	225598		225084	103206	201011	224127
90	118.661	-300		233575	135829	202833	228749		235683	124415	206320	225702		237074	119130	201678	227564		234059	106491	202157	226355		227544	100363	197364	223495
91	118.485	-312.5		233129	138571	202525	226181		234515	133007	205283	230591		234806	123854	204077	228645		235098	113026	203076	226064		227183	102810	200724	226327
92	118.308	-325		235737	143056	206068	228514		230533	136777	200443	228003		232119	133891	200497	227734		233340	116759	202181	224606		228520	103259	203050	224152
93	118.132	-337.5		236003	145466	205819	229392		236597	137660	202862	229804		234958	133261	201910	228538		232123	115893	201307	225230		232435	102628	199638	226339
94	117.955	-350		236529	146319	203181	228764		234292	141195	203721	230086		233372	134019	201262	229445		233219	118718	201301	226282		230648	103801	202391	226597
95	117.779	-362.5		235699	146326	203112	228362		236564	139719	201221	227597		234865	135098	202347	228332		232877	117060	201648	229268		232845	98800.2	201693	226637
96	117.603	-375		236081	150047	203593	230004		236376	142721	199316	229208		233311	136330	202291	227157		234295	116714	202083	226313		232217	95240.1	201520	225937
97	117.426	-387.5		237915	151593	200057	228775		232941	140704	200822	228498		233817	133634	201430	227782		236654	118368	201588	229592		233250	96689.1	201088	226122
98	117.25	-400		239964	149950	202623	231438		236928	140307	204426	229139		239754	132396	204628	227862		235530	107561	200299	226821		234577	92440.1	201038	226677
99	117.074	-412.5		233039	143327	203567	228225		237784	137698	202603	226444		236508	128634	203138	227111		236202	110187	200240	228813		233330	84927.1	202352	221851
100	116.897	-425		237926	146021	202163	231234		235485	138771	203449	230445		235189	126638	204213	229456		236386	100475	201983	226971		233107	77452.8	202364	228101
101	116.721	-437.5		234446	141764	201217	227328		235517	132452	203210	231429		235833	118118	201807	230485		236239	91725	201724	226900		230645	68160.9	201831	224681
102	116.544	-450		234725	138389	202999	227583		232883	121820	202971	228146		238713	112167	200582	227931		237276	80873.3	201762	227547		235374	54729.4	205287	225187
103	116.368	-462.5		235037	137788	200659	227566		235243	119437	207237	230624		240105	102908	204977	228449		235105	70425.7	205850	226139		235262	43972.8	203699	224874
104	116.192	-475		233600	133398	204622	228484		235047	102178	203369	228293		233633	85807.4	204870	227804		235312	51027.9	199490	227789		233862	30956.3	201474	228851
105	116.015	-487.5		238745	119978	204614	229975		235029	89634.3	201775	227519		238384	70039.3	202856	229006		235417	30656.8	197495	231579		231942	19266.2	203319	227536
106	115.839	-500		236201	99716.8	203255	226276		236180	60505.2	203838	233072		233650	41198.7	201047	227746		236227	18701.2	201686	227924		231916	9949.69	201470	227184
107	115.662	-512.5		237094	59072.2	203417	229567		235431	25400.3	200346	229145		239408	16491	201965	227310		233705	5209.76	202598	226359		230604	1673.21	204528	227973
108	115.486	-525		235624	3224.18	201862	230752		234228	-1512.45	205807	229707		236777	6342.41	204897	227953		235186	-780.761	202597	226677		232977	-3001.53	201176	227880
109	115.31	-537.5		235290	-6546.01	202544	227954		235649	7289.61	205746	227567		235254	-1349.13	203185	229658		236916	4563.35	203617	222511		237525	1559.79	201181	227968
110	115.133	-550		233387	47289.7	203211	228465		237575	22635.3	201741	228608		237999	16183.3	203310	226411		239806	2589.2	203570	227816		233007	-1722.73	201183	229452
111	114.957	-562.5		234802	102873	200725	229678		234876	60863.6	201985	228378		237951	43784.1	203016	228437		235693	16762.6	199881	227762		235209	13409.3	203865	229953
112	114.781	-575		232929	125916	201947	229347		236421	91513	202522	228553		232306	74734.5	205877	226379		234093	41093.7	197816	225056		235200	23052.1	200733	227081
113	114.604	-587.5		239216	136745	204346	228144		237190	112656	206452	228881		233683	92986	199324	230108		238798	61813.3	202219	226939		233979	40033.4	203308	226308
114	114.428	-600		236063	144164	203032	226210		235912	126900	202513	226814		236227	111942	201896	226400		234112	79706.7	201359	227918		232823	52002.4	199677	227463
115	114.251	-612.5		232470	142164	201168	226836		235361	131509	202395	226933		234250	123413	206669	230820		236211	91450.9	201572	225281		235591	70869.8	200952	224415
116	114.075	-625		233522	148159	201220	228606		237339	138328	200677	230045		238027	131053	206021	229187		233023	106561	202067	232500		235416	81600.5	201357	227238
117	113.899	-637.5		236089	151300	199340	230847		237374	141511	202683	228684		234686	130508	203044	228424		235557	113423	201795	229234		235147	90787	200459	226619
118	113.722	-650		236409	148701	201177	228978		232876	143640	201749	227228		235083	138140	202947	226236		236626	121284	202953	226756		237606	102977	203467	227065
119	113.546	-662.5		237334	151420	201946	231095		237074	149958	202478	228069		237136	141162	202291	227391		235990	122833	203288	227341		237932	108260	200479	227708
120	113.37	-675		236651	151354	205582	230044		238926	148460	204103	228036		234916	142251	202362	226918		235294	133378	202017	229795		234760	112639	204159	225658
121	113.193	-687.5		236786	152945	202364	227518		233096	149034	203409	229285		233031	144371	204787	228259		236032	134152	203291	230064		232943	121664	202035	227057
122	113.017	-700		237521	154041	203062	230960		235448	152577	201691	228462		235919	148427	206046	226040		236726	139383	203932	228633		234323	128479	202647	227107
123	112.84	-712.5		234981	152032	202067	228373		233164	150879	202628	229434		235583	148606	202053	227531		235392	138199	202735	227520		237368	128570	201817	226873
124	112.664	-725		235039	154158	204054	226456		234800	151883	200215	228721		234140	149745	203901	228658		238456	139275	200729	228957		236068	131862	201033	227041
125	112.488	-737.5		233942	154944	207592	225918		235604	149789	203322	226574		234990	149985	204632	228839		232223	142565	203380	223699		238380	136762	204451	231287
126	112.311	-750		238533	153994	202897	230490		235889	149427	203350	228345		236258	151532	205504	231033		233246	145084	201554	226552		235277	136199	205305	226200
127	112.135	-762.5		237604	155768	200328	230015		235515	153649	204185	231200		231957	150740	203341	228044		235820	144281	203239	224872		239571	139285	202508	228506
128	111.959	-775		234797	154351	202533	229740		233970	148294	204219	231892		233616	152047	202897	227501		234116	146309	202777	228180		234102	138162	200797	226833
	111.782	-787.5		238535	153057	203356	229568		235788	153587	204023	231334		237250	153898	205782	228116		237205	147800	200828	230309		235297	143651	200715	225458

## Sheet: Legend
Source data for Figure 5B, showing raw CEST data used for fitting
